# Supplementary material for: A novel promising diagnosis model for colorectal advanced adenoma and carcinoma based on the progressive gut microbiota gene biomarkers
Source: Cell Biosci. 2022 Dec 26;12:208. doi: 10.1186/s13578-022-00940-1 (PMC9791776; doi:10.1186/s13578-022-00940-1)
Supplement: Supplementary file 2 — Additional file 2: Table S1 The clinical data for the samples in discovery cohort 1 and discovery cohort 2. Table S2 Clinical data and group information for the 616 samples downloaded from Shinichi Yachida et al. (616 metagenome samples). Table S3 The statistics of data in discovery cohort 1 and discovery cohort 2. Table S4 The species biomarkers enriched in advanced adenoma group or normal control group (differential analysis between advanced adenoma patients and normal controls) in discovery cohort 1. Table S5 The progressive disease genus markers for advanced adenoma and colorectal cancer in gut microbiome in discovery cohort 1 and discovery cohort 2. Table S6 The progressive disease species markers for advanced adenoma and colorectal cancer in gut microbiome in discovery cohort 1 and discovery cohort 2. Table S7 The progressive disease gene markers for advanced adenoma and colorectal cancer in gut microbiome in discovery cohort 1 and discovery cohort 2. Table S8 The key parameters for Adenoma Effect Index 1 (AEI1), Adenoma Effect Index 2 (AEI2), CRC Effect Index 1 (CEI1) and CRC Effect Index 2 (CEI2). Table S9 The abundance profiling of the progressive disease gene markers in discovery cohort 1 and discovery cohort 2. Table S10 The cutoff, sensitivity and specificity of score1 and score2. [file 13578_2022_940_MOESM2_ESM.xlsx]

## Sheet: TableS1
Supplementary Table 1 The clinical data for the samples in discovery cohort 1 and in discovery cohort 2.
No.	Sample_ID	Cohort	Group	Group_Detail_Stage	Height(cm)	Wight(kg)	BMI	Date	TP	Alb	ALT	AST	GGT	PLT	CEA	CA125	CA19-9	CA724	FBG	TCHO	LDL	HDL	TG	Cr
1	LZ-0048	Discovery Cohort 1	Normal Control	Normal Control	170	60	20.7612	2017-08-23	/	/	/	/	/	/	/	/	/	/	/	/	/	/	/	/
2	LZ-0064	Discovery Cohort 1	Normal Control	Normal Control	156	50	20.5457	2017-08-25	/	/	/	/	/	/	/	/	/	/	/	/	/	/	/	/
3	LZ-0098	Discovery Cohort 1	Normal Control	Normal Control	152	50.5	21.8577	2017-08-31	/	/	/	/	/	/	/	/	/	/	/	/	/	/	/	/
4	LZ-0111	Discovery Cohort 1	Normal Control	Normal Control	168	66	23.3844	2017-09-04	74.3	49.6	24	/	11.2	/	/	/	/	/	5.57	4.85	3.09	1.42	0.91	48
5	LZ-0118	Discovery Cohort 1	Normal Control	Normal Control	170	68	23.5294	2017-09-05	75.1	46.8	7	17	25.4	/	0.5	/	4.3	0.8	7.59	5.55	3.45	2.04	0.89	93
6	LZ-0132	Discovery Cohort 1	Normal Control	Normal Control	175	92	30.0408	2017-09-06	/	/	/	/	/	/	/	/	/	/	/	/	/	/	/	/
7	LZ-0136	Discovery Cohort 1	Normal Control	Normal Control	160	50	19.5312	2017-09-07	75	45.8	25	33	23.1	222	1.8	14.3	12.8	1.2	5.4	6.69	3.92	1.27	4.25	64
8	LZ-0137	Discovery Cohort 1	Normal Control	Normal Control	168	56	19.8413	2017-09-07	/	/	/	/	/	/	/	/	/	/	/	/	/	/	/	/
9	LZ-0144	Discovery Cohort 1	Normal Control	Normal Control	167	71	25.4581	2017-09-07	76.4	45.4	17	17	49.5	/	/	/	/	/	5.49	5.94	4.02	1.59	0.99	49.2
10	LZ-0148	Discovery Cohort 1	Normal Control	Normal Control	167	55	19.721	2017-09-07	/	/	/	/	/	/	/	/	/	/	/	/	/	/	/	/
11	LZ-0162	Discovery Cohort 1	Normal Control	Normal Control	155	57.5	23.9334	2017-09-11	/	/	/	/	/	72	/	/	/	/	/	/	/	/	/	/
12	LZ-0166	Discovery Cohort 1	Normal Control	Normal Control	167	62.5	22.4103	2017-09-11	/	/	/	/	/	/	/	/	/	/	/	/	/	/	/	/
13	LZ-0177	Discovery Cohort 1	Normal Control	Normal Control	158	58	23.2335	2017-09-11	73.5	47.3	16	23	13.4	249	3.3	/	/	/	/	4.28	2.43	1.28	0.98	82.5
14	LZ-0181	Discovery Cohort 1	Normal Control	Normal Control	152	53	22.9398	2017-09-12	75.1	39.8	66	56	35.6	255	/	/	/	/	/	4.97	2.76	1.59	1.12	54.7
15	LZ-0192	Discovery Cohort 1	Normal Control	Normal Control	171	73	24.9649	2017-09-13	/	/	/	/	/	/	3.4	/	18.3	1.1	/	/	/	/	/	/
16	LZ-0205	Discovery Cohort 1	Normal Control	Normal Control	170	75	25.9516	2017-09-18	/	/	/	/	/	/	/	/	/	/	/	/	/	/	/	/
17	LZ-0211	Discovery Cohort 1	Normal Control	Normal Control	157	58	23.5304	2017-09-18	/	/	/	/	/	/	/	/	/	/	/	/	/	/	/	/
18	LZ-0214	Discovery Cohort 1	Normal Control	Normal Control	183	75	22.3954	2017-09-18	/	/	/	/	/	/	/	/	/	/	/	/	/	/	/	/
19	LZ-0215	Discovery Cohort 1	Normal Control	Normal Control	180	90	27.7778	2017-09-18	64.1	37.9	16	15	12.5	222	1.1	8.6	8.7	3.8	/	4.33	2.92	1.21	1.01	62.9
20	LZ-0240	Discovery Cohort 1	Normal Control	Normal Control	154	57	24.0344	2017-09-20	/	/	/	/	/	/	/	/	/	/	/	/	/	/	/	/
21	LZ-0243	Discovery Cohort 1	Normal Control	Normal Control	160	56	21.875	2017-09-21	73.4	46.6	22	/	/	/	/	/	/	/	5.22	4.24	2.82	1.69	0.8	83
22	LZ-0252	Discovery Cohort 1	Normal Control	Normal Control	162	60	22.8624	2017-09-21	83.3	41.7	147	125	62.9	235	2.5	13.2	12.8	1.6	8.43	7.58	5.4	1.23	1.97	53.2
23	LZ-0256	Discovery Cohort 1	Normal Control	Normal Control	159	56	22.151	2017-09-21	/	/	/	/	/	/	/	/	/	/	/	/	/	/	/	/
24	LZ-0263	Discovery Cohort 1	Normal Control	Normal Control	156	48	19.7239	2017-09-22	/	/	/	/	/	/	/	/	/	/	/	/	/	/	/	/
25	LZ-0291	Discovery Cohort 1	Normal Control	Normal Control	180	78	24.0741	2017-09-26	/	/	/	/	/	/	/	/	/	/	/	/	/	/	/	/
26	LZ-0304	Discovery Cohort 1	Normal Control	Normal Control	158	55	22.0317	2017-09-27	/	/	/	/	/	/	/	/	/	/	/	/	/	/	/	/
27	LZ-0312	Discovery Cohort 1	Normal Control	Normal Control	160	80	31.25	2017-09-28	/	/	/	/	/	/	/	/	/	/	/	/	/	/	/	/
28	LZ-0316	Discovery Cohort 1	Normal Control	Normal Control	159	60	23.7332	2017-09-29	73.4	45.8	15	19	39.8	352	/	/	/	/	5.43	6.62	4.53	1.77	1.39	66
29	LZ-0321	Discovery Cohort 1	Normal Control	Normal Control	159	68	26.8977	2017-09-29	/	/	13	/	/	174	/	/	/	/	/	/	/	/	/	/
30	LZ-0322	Discovery Cohort 1	Normal Control	Normal Control	155	58	24.1415	2017-09-29	/	/	/	/	/	252	/	/	/	/	5.93	/	/	/	/	63.1
31	LZ-0327	Discovery Cohort 1	Normal Control	Normal Control	180	80	24.6914	2017-10-09	68.7	46	19	19	31.2	253	1.8	6.3	10.4	1.3	5.19	5.14	3.81	1.03	0.99	82
32	LZ-0349	Discovery Cohort 1	Normal Control	Normal Control	171	77	26.3329	2017-10-10	70.2	45.8	12	18	25.1	210	/	/	/	/	4.96	4.59	2.98	1.38	0.83	100.3
33	LZ-0373	Discovery Cohort 1	Normal Control	Normal Control	165	60	22.0386	2017-10-12	/	/	/	/	/	/	/	/	/	/	/	/	/	/	/	/
34	LZ-0384	Discovery Cohort 1	Normal Control	Normal Control	156	67.5	27.7367	2017-10-13	75.5	47.7	20	20	24.8	243	1.5	5.5	17.8	10.5	5.08	3.82	2.25	1.19	1.68	49
35	LZ-0387	Discovery Cohort 1	Normal Control	Normal Control	185	71	20.7451	2017-10-16	70.2	47.6	9	15	15.7	176	3.1	/	29.9	1.5	5.06	4.69	3.2	1.18	1.14	67
36	LZ-0388	Discovery Cohort 1	Normal Control	Normal Control	165	55	20.202	2017-10-16	/	/	/	/	/	/	/	/	/	/	/	/	/	/	/	/
37	LZ-0604	Discovery Cohort 1	Normal Control	Normal Control	165	64	23.5078	2017-11-27	/	/	/	/	/	/	/	/	/	/	/	/	/	/	/	/
38	LZ-0605	Discovery Cohort 1	Normal Control	Normal Control	165	65	23.8751	2017-11-27	/	/	/	/	/	/	/	/	/	/	/	/	/	/	/	/
39	LZ-0612	Discovery Cohort 1	Normal Control	Normal Control	153	45	19.2234	2017-11-28	/	/	/	/	/	/	/	/	/	/	/	/	/	/	/	/
40	LZ-0617	Discovery Cohort 1	Normal Control	Normal Control	165	63	23.1405	2017-11-28	/	/	8	/	/	/	/	/	/	/	/	/	/	/	/	/
41	LZ-0621	Discovery Cohort 1	Normal Control	Normal Control	158	60	24.0346	2017-11-29	67.7	44.1	15	21	12.9	307	4.1	8.6	20.8	>300	5.87	6.08	4.4	1.23	1.38	69
42	LZ-0625	Discovery Cohort 1	Normal Control	Normal Control	167	65	23.3067	2017-11-29	/	/	/	/	/	/	/	/	/	/	/	/	/	/	/	/
43	LZ-0627	Discovery Cohort 1	Normal Control	Normal Control	162	47	17.9089	2017-11-30	64.9	45.9	15	26	14.1	/	/	/	/	/	5.54	2.28	5.28	2.48	1.33	62
44	LZ-0631	Discovery Cohort 1	Normal Control	Normal Control	163	56	21.0772	2017-12-01	/	/	/	/	/	/	/	/	/	/	/	/	/	/	/	/
45	LZ-0632	Discovery Cohort 1	Normal Control	Normal Control	162	60	22.8624	2017-12-01	/	/	/	/	/	/	/	/	/	/	/	/	/	/	/	/
46	LZ-0674	Discovery Cohort 1	Normal Control	Normal Control	170	74	25.6055	2017-12-08	74.1	46.4	25	13	25.6	256	1.2	5.3	3.6	1.8	7.15	4.41	2.88	1.15	1.45	71
47	LZ-0681	Discovery Cohort 1	Normal Control	Normal Control	163	58	21.83	2017-12-11	/	/	/	/	/	/	/	/	/	/	/	/	/	/	/	/
48	LZ-0691	Discovery Cohort 1	Normal Control	Normal Control	160	68	26.5625	2017-12-12	/	/	/	/	/	200	/	/	/	/	/	/	/	/	/	/
49	LZ-0697	Discovery Cohort 1	Normal Control	Normal Control	162	60	22.8624	2017-12-13	75.3	49.2	9	20	10	263	1.9	/	25.4	2	4.54	5.05	3.54	1.21	0.76	58.2
50	LZ-0044	Discovery Cohort 1	Advanced_Adenoma	Advanced Adenoma	170	71	24.5675	2017-08-23	/	/	/	/	/	/	/	/	/	/	/	/	/	/	/	/
51	LZ-0087	Discovery Cohort 1	Advanced_Adenoma	Advanced Adenoma	174	70	23.1206	2017-08-29	/	/	/	/	/	/	/	/	/	/	/	/	/	/	/	/
52	LZ-0126	Discovery Cohort 1	Advanced_Adenoma	Advanced Adenoma	175	72	23.5102	2017-09-05	/	/	/	/	/	/	/	/	/	/	/	/	/	/	/	/
53	LZ-0127	Discovery Cohort 1	Advanced_Adenoma	Advanced Adenoma	155	53	22.0604	2017-09-05	/	/	/	/	/	226	2.1	/	17.1	0.6	/	/	/	/	/	/
54	LZ-0129	Discovery Cohort 1	Advanced_Adenoma	Advanced Adenoma	158	59	23.634	2017-09-06	67.1	40.5	9	13	7.9	250	1.1	6.6	6.1	5.8	4.81	5.15	3.23	1.41	1.16	53.7
55	LZ-0133	Discovery Cohort 1	Advanced_Adenoma	Advanced Adenoma	176	75	24.2123	2017-09-06	/	/	/	/	/	/	/	/	/	/	/	/	/	/	/	/
56	LZ-0161	Discovery Cohort 1	Advanced_Adenoma	Advanced Adenoma	176	70	22.5981	2017-09-11	/	/	/	/	/	/	/	/	/	/	/	/	/	/	/	/
57	LZ-0169	Discovery Cohort 1	Advanced_Adenoma	Advanced Adenoma	171	80	27.3588	2017-09-11	74.8	44	19	23	22.7	162	1.2	/	9.7	0.7	/	3.71	2.01	0.91	2.39	61.3
58	LZ-0173	Discovery Cohort 1	Advanced_Adenoma	Advanced Adenoma	182	101	30.4915	2017-09-12	67.6	40.6	24	22	23.8	199	1.6	/	6.4	0.8	/	3.92	2.46	0.76	1.82	80.7
59	LZ-0201	Discovery Cohort 1	Advanced_Adenoma	Advanced Adenoma	178	95	29.9836	2017-09-15	/	/	/	/	/	/	/	/	/	/	/	/	/	/	/	/
60	LZ-0221	Discovery Cohort 1	Advanced_Adenoma	Advanced Adenoma	169	76	26.6097	2017-09-19	63	37.1	30	27	13.2	240	2.4	4.2	0.6	1.3	/	5.12	3.43	0.84	1.8	74.2
61	LZ-0224	Discovery Cohort 1	Advanced_Adenoma	Advanced Adenoma	172	75	25.3515	2017-09-19	61.7	37.8	11	13	10.1	198	4.8	/	14.1	1.1	/	4.5	2.25	1.16	3.49	52.1
62	LZ-0266	Discovery Cohort 1	Advanced_Adenoma	Advanced Adenoma	172	58.5	19.7742	2017-09-22	/	/	/	/	/	/	/	/	/	/	/	/	/	/	/	/
63	LZ-0302	Discovery Cohort 1	Advanced_Adenoma	Advanced Adenoma	184	85	25.1063	2017-09-27	74.1	50.3	10	13	40	269	/	/	/	/	6.5	4.03	3.13	1.65	1.09	71
64	LZ-0338	Discovery Cohort 1	Advanced_Adenoma	Advanced Adenoma	168	65	23.03	2017-10-09	/	/	/	/	/	/	/	/	/	/	/	/	/	/	/	/
65	LZ-0353	Discovery Cohort 1	Advanced_Adenoma	Advanced Adenoma	169	71	24.8591	2017-10-11	/	/	/	/	/	301	/	/	/	/	/	/	/	/	/	/
66	LZ-0362	Discovery Cohort 1	Advanced_Adenoma	Advanced Adenoma	162	76	28.959	2017-10-11	67.7	41	27	26	24.2	208	1.2	/	10.3	2.8	5.08	4.87	3.32	1.34	1.3	45.8
67	LZ-0364	Discovery Cohort 1	Advanced_Adenoma	Advanced Adenoma	170	75	25.9516	2017-10-11	/	/	/	/	/	/	1.5	/	9.1	3.4	/	/	/	/	/	/
68	LZ-0369	Discovery Cohort 1	Advanced_Adenoma	Advanced Adenoma	173	84	28.0664	2017-10-12	/	/	/	/	/	/	/	/	/	/	/	/	/	/	/	/
69	LZ-0397	Discovery Cohort 1	Advanced_Adenoma	Advanced Adenoma	170	70	24.2215	2017-10-17	68.3	38.8	20	21	33.5	265	6.5	9.8	14.3	0.8	5.36	3.72	1.85	1.25	2.15	69
70	LZ-0411	Discovery Cohort 1	Advanced_Adenoma	Advanced Adenoma	176	85	27.4406	2017-10-17	/	/	/	/	/	/	/	/	/	/	/	/	/	/	/	/
71	LZ-0430	Discovery Cohort 1	Advanced_Adenoma	Advanced Adenoma	178	85	26.8274	2017-10-19	66.8	50.2	18	18	23	138	/	/	/	/	5.39	4.49	2.81	1.21	2.3	133.2
72	LZ-0437	Discovery Cohort 1	Advanced_Adenoma	Advanced Adenoma	170	57	19.7232	2017-10-20	61.8	39.7	16	17	10.4	128	1.5	4.3	11.1	1.3	4.68	3.97	2.46	1.3	0.55	71.7
73	LZ-0439	Discovery Cohort 1	Advanced_Adenoma	Advanced Adenoma	160	55	21.4844	2017-10-21	65.7	35.3	11	16	13.1	290	1	4	7.8	0.7	4.03	4.48	2.4	1.71	0.65	54.1
74	LZ-0464	Discovery Cohort 1	Advanced_Adenoma	Advanced Adenoma	160	65	25.3906	2017-10-27	/	/	/	/	/	/	/	/	/	/	/	/	/	/	/	/
75	LZ-0498	Discovery Cohort 1	Advanced_Adenoma	Advanced Adenoma	170	50	17.301	2017-11-02	62	36.5	11	16	29.2	180	/	/	/	/	3.87	3.87	2.42	1.42	0.55	87.3
76	LZ-0520	Discovery Cohort 1	Advanced_Adenoma	Advanced Adenoma	160	60	23.4375	2017-11-06	/	/	/	/	/	/	/	/	/	/	/	/	/	/	/	/
77	LZ-0550	Discovery Cohort 1	Advanced_Adenoma	Advanced Adenoma	165	85	31.2213	2017-11-10	70.7	40	16	17	13.1	292	1.8	/	8.9	6.6	4.8	3.29	1.87	1.09	1.09	63.1
78	LZ-0591	Discovery Cohort 1	Advanced_Adenoma	Advanced Adenoma	155	54	22.4766	2017-11-23	68.9	45.7	15	17	12.9	234	2.7	13.5	1.5	7.7	4.99	4.34	2.56	1.5	1.26	53
79	LZ-0628	Discovery Cohort 1	Advanced_Adenoma	Advanced Adenoma	160	80	31.25	2017-11-30	/	/	/	/	/	/	/	/	/	/	/	/	/	/	/	/
80	LZ-0688	Discovery Cohort 1	Advanced_Adenoma	Advanced Adenoma	180	80	24.6914	2017-12-12	67.9	37.1	43	34	56	296	/	/	/	/	4.21	4.59	3.15	1.19	0.85	62
81	LZ-0785	Discovery Cohort 1	Advanced_Adenoma	Advanced Adenoma	165	55.5	20.3857	2018-01-03	69.9	48.8	17	21	11.2	249	1.8	/	7.4	0.7	5.97	5.06	3.81	1.04	1.33	57
82	LZ-0653	Discovery Cohort 1	Advanced_Adenoma	Advanced Adenoma	163	60	22.5827	2017-12-05	64.9	39.1	20	21	33.5	138	0.7	/	9.4	1.3	4.1	4.48	2.26	1.49	1.11	64.1
83	LZ-0159	Discovery Cohort 1	Advanced_Adenoma	high-grade dysplastic adenoma	164	58	21.5645	2017-09-08	/	/	/	/	/	/	/	/	/	/	/	/	/	/	/	/
84	LZ-0247	Discovery Cohort 1	Advanced_Adenoma	high-grade dysplastic adenoma	175	71	23.1837	2017-09-21	/	/	/	/	/	/	/	/	/	/	/	/	/	/	/	/
85	LZ-0254	Discovery Cohort 1	Advanced_Adenoma	high-grade dysplastic adenoma	174	69	22.7903	2017-09-21	70.9	38.7	21	21	19.6	178	2.1	/	22	0.7	4.64	3.61	1.8	1.48	0.94	62.1
86	LZ-0419	Discovery Cohort 1	Advanced_Adenoma	high-grade dysplastic adenoma	163	60	22.5827	2017-10-18	/	/	/	/	/	/	1	/	13.3	1.5	/	/	/	/	/	/
87	LZ-0561	Discovery Cohort 1	Advanced_Adenoma	high-grade dysplastic adenoma	182	78	23.5479	2017-11-18	67.6	43.7	21	21	24.4	204	1.2	4.8	13.8	1.5	7.76	4.68	3.39	1.19	1.17	79.5
88	LZ-0643	Discovery Cohort 1	Advanced_Adenoma	high-grade dysplastic adenoma	172	76	25.6896	2017-12-04	/	/	/	/	/	242	/	/	/	/	7.88	/	/	/	/	14.8
89	LZ-0670	Discovery Cohort 1	Advanced_Adenoma	high-grade dysplastic adenoma	170	61	21.1073	2017-12-07	/	/	/	/	/	/	/	/	/	/	/	/	/	/	/	/
90	LZ-0711	Discovery Cohort 1	Advanced_Adenoma	high-grade dysplastic adenoma	170	70	24.2215	2017-12-15	64.8	39.7	29	21	22.4	312	5.5	12.8	24.6	0.9	4.3	3.55	2.08	0.83	1.58	57.9
91	LZ-0732	Discovery Cohort 1	Advanced_Adenoma	high-grade dysplastic adenoma	174	80	26.4236	2017-12-19	/	/	/	/	/	/	/	/	/	/	/	/	/	/	/	/
92	LZ-0739	Discovery Cohort 1	Advanced_Adenoma	high-grade dysplastic adenoma	160	54	21.0938	2017-12-20	/	/	/	/	/	/	/	/	/	/	/	/	/	/	/	/
93	LZ-0740	Discovery Cohort 1	Advanced_Adenoma	high-grade dysplastic adenoma	172	60	20.2812	2017-12-20	/	/	/	/	/	/	/	/	/	/	/	/	/	/	/	/
94	LZ-0758	Discovery Cohort 1	Advanced_Adenoma	high-grade dysplastic adenoma	169	76	26.6097	2017-12-26	67.4	41.9	27	21	42.7	270	2.8	/	6.6	4	5.84	4.58	2.61	0.86	2.55	74.2
95	LZ-0761	Discovery Cohort 1	Advanced_Adenoma	high-grade dysplastic adenoma	170	65	22.4913	2017-12-27	/	/	/	/	/	/	/	/	/	/	/	/	/	/	/	/
96	LZ-0763	Discovery Cohort 1	Advanced_Adenoma	high-grade dysplastic adenoma	165	65	23.8751	2017-12-27	61.4	37.7	14	15	13.2	213	4.1	/	18.3	4.4	6.97	3.23	1.8	0.55	1.37	58.2
97	LZ-0789	Discovery Cohort 1	Advanced_Adenoma	high-grade dysplastic adenoma	167	59	21.1553	2018-01-03	67.9	11.2	16	20	10.5	190	/	/	/	/	4.78	4.32	1.9	1.58	1.32	52.4
98	M2-PK030A	Discovery Cohort 1	CRC	CRC	Download from PRJEB10878
99	MSC76A	Discovery Cohort 1	CRC	CRC	Download from PRJEB10878
100	M2-PK002A	Discovery Cohort 1	CRC	CRC	Download from PRJEB10878
101	M2-PK017A	Discovery Cohort 1	CRC	CRC	Download from PRJEB10878
102	MSC103A	Discovery Cohort 1	CRC	CRC	Download from PRJEB10878
103	MSC1A	Discovery Cohort 1	CRC	CRC	Download from PRJEB10878
104	M2-PK046A	Discovery Cohort 1	CRC	CRC	Download from PRJEB10878
105	M118A	Discovery Cohort 1	CRC	CRC	Download from PRJEB10878
106	MSC6A	Discovery Cohort 1	CRC	CRC	Download from PRJEB10878
107	MSC79A	Discovery Cohort 1	CRC	CRC	Download from PRJEB10878
108	M122A	Discovery Cohort 1	CRC	CRC	Download from PRJEB10878
109	M2-PK065A	Discovery Cohort 1	CRC	CRC	Download from PRJEB10878
110	M2-PK055A	Discovery Cohort 1	CRC	CRC	Download from PRJEB10878
111	M115A	Discovery Cohort 1	CRC	CRC	Download from PRJEB10878
112	M2-PK067A	Discovery Cohort 1	CRC	CRC	Download from PRJEB10878
113	M113A	Discovery Cohort 1	CRC	CRC	Download from PRJEB10878
114	M123A	Discovery Cohort 1	CRC	CRC	Download from PRJEB10878
115	M2-PK043A	Discovery Cohort 1	CRC	CRC	Download from PRJEB10878
116	M2-PK007A	Discovery Cohort 1	CRC	CRC	Download from PRJEB10878
117	A10A	Discovery Cohort 1	CRC	CRC	Download from PRJEB10878
118	MSC54A	Discovery Cohort 1	CRC	CRC	Download from PRJEB10878
119	MSC78A	Discovery Cohort 1	CRC	CRC	Download from PRJEB10878
120	MSC63A	Discovery Cohort 1	CRC	CRC	Download from PRJEB10878
121	M2-PK041A	Discovery Cohort 1	CRC	CRC	Download from PRJEB10878
122	M2-PK084A	Discovery Cohort 1	CRC	CRC	Download from PRJEB10878
123	M2-PK018A	Discovery Cohort 1	CRC	CRC	Download from PRJEB10878
124	M2-PK066A	Discovery Cohort 1	CRC	CRC	Download from PRJEB10878
125	M2-PK013A	Discovery Cohort 1	CRC	CRC	Download from PRJEB10878
126	M2-PK019A	Discovery Cohort 1	CRC	CRC	Download from PRJEB10878
127	MSC119A	Discovery Cohort 1	CRC	CRC	Download from PRJEB10878
128	MSC4A	Discovery Cohort 1	CRC	CRC	Download from PRJEB10878
129	MSC5A	Discovery Cohort 1	CRC	CRC	Download from PRJEB10878
130	LZ-01005-T	Discovery Cohort 2	Normal Control-T	Normal Control	163	75	28.2284	2018-03-16	76.5	44.3	22	/	/	308	/	/	/	/	5.38	/	/	/	/	51.6
131	LZ-01010-T	Discovery Cohort 2	Normal Control-T	Normal Control	163	57	21.4536	2018-03-19	/	/	/	/	/	/	/	/	/	/	/	/	/	/	/	/
132	LZ-01012-T	Discovery Cohort 2	Normal Control-T	Normal Control	170	64	22.1453	2018-03-19	/	/	/	/	/	/	/	/	/	/	/	/	/	/	/	/
133	LZ-01019-T	Discovery Cohort 2	Normal Control-T	Normal Control	162	65.5	24.9581	2018-03-19	/	/	/	/	/	/	/	/	/	/	/	/	/	/	/	/
134	LZ-01022-T	Discovery Cohort 2	Normal Control-T	Normal Control	170	71	24.5675	2018-03-20	70.1	38.3	21	21	74.7	266	2	15.2	17.1	0.8	5.76	3.2	1.76	0.72	2.5	65.2
135	LZ-01025-T	Discovery Cohort 2	Normal Control-T	Normal Control	170	80	27.6817	2018-03-20	/	/	/	/	/	/	/	/	/	/	/	/	/	/	/	/
136	LZ-01030-T	Discovery Cohort 2	Normal Control-T	Normal Control	180	90	27.7778	2018-03-21	/	/	/	/	/	/	/	/	/	/	/	/	/	/	/	/
137	LZ-01039-T	Discovery Cohort 2	Normal Control-T	Normal Control	160	60	23.4375	2018-03-21	69.1	47.1	14	14	17.9	/	/	/	/	/	6.92	2.83	1.06	1.65	0.92	71
138	LZ-01040-T	Discovery Cohort 2	Normal Control-T	Normal Control	166	55	19.9594	2018-03-21	72.8	42.9	13	17	12.3	/	/	/	/	/	6.06	3.8	3.13	1.23	0.84	46
139	LZ-01050-T	Discovery Cohort 2	Normal Control-T	Normal Control	175	75	24.4898	2018-03-23	80.7	47.1	10	18	9	/	/	/	/	/	6.55	5.03	3.16	2.03	0.59	79
140	LZ-01052-T	Discovery Cohort 2	Normal Control-T	Normal Control	159	62	24.5243	2018-03-23	78.3	44.9	24	23	31.3	/	/	/	/	/	5.18	5.47	3.44	1.1	2.53	66.2
141	LZ-01053-T	Discovery Cohort 2	Normal Control-T	Normal Control	168	64	22.6757	2018-03-26	63.5	45.2	48	24	14.6	184	8.2	15.8	26.1	2.1	4.74	3.14	1.82	1.42	0.99	49
142	LZ-01054-T	Discovery Cohort 2	Normal Control-T	Normal Control	154	58	24.4561	2018-03-26	/	/	/	/	/	/	/	/	/	/	/	/	/	/	/	/
143	LZ-01055-T	Discovery Cohort 2	Normal Control-T	Normal Control	164	66	24.539	2018-03-26	/	/	/	/	/	/	/	/	/	/	/	/	/	/	/	/
144	LZ-01057-T	Discovery Cohort 2	Normal Control-T	Normal Control	168	53	18.7783	2018-03-26	78.4	44.6	12	21	21.8	253	1.8	/	32.7	2.4	5.37	6.47	4.69	1.6	1.58	66
145	LZ-01060-T	Discovery Cohort 2	Normal Control-T	Normal Control	168	75	26.5731	2018-03-27	72.4	45.1	21	19	22.4	259	0.7	6.2	7.4	3.9	5.49	5.66	3.28	1.37	1.65	56.5
146	LZ-01061-T	Discovery Cohort 2	Normal Control-T	Normal Control	160	49	19.1406	2018-03-27	/	/	/	/	/	/	/	/	/	/	/	/	/	/	/	/
147	LZ-01064-T	Discovery Cohort 2	Normal Control-T	Normal Control	168	62	21.9671	2018-03-27	68.7	39.3	16	22	12	238	0.5	6.4	10.9	1.2	4.58	4.66	2.29	1.46	1.59	51.8
148	LZ-01066-T	Discovery Cohort 2	Normal Control-T	Normal Control	170	81	28.0277	2018-03-27	/	/	/	/	/	/	/	/	/	/	/	/	/	/	/	/
149	LZ-01067-T	Discovery Cohort 2	Normal Control-T	Normal Control	172	66	22.3094	2018-03-27	69.5	40.6	19	16	56.8	211	1.8	9.8	15.1	17.7	7.07	4.59	1.87	1.73	2	51.7
150	LZ-01070-T	Discovery Cohort 2	Normal Control-T	Normal Control	176	100	32.2831	2018-03-27	/	/	/	/	/	/	/	/	/	/	/	/	/	/	/	/
151	LZ-01073-T	Discovery Cohort 2	Normal Control-T	Normal Control	156	54	22.1893	2018-03-27	/	/	/	/	/	/	/	/	/	/	/	/	/	/	/	/
152	LZ-01074-T	Discovery Cohort 2	Normal Control-T	Normal Control	175	72	23.5102	2018-03-27	70.9	44.5	25	20	20.7	/	/	/	/	/	4.94	5.9	3.94	1.7	1.52	94
153	LZ-01076-T	Discovery Cohort 2	Normal Control-T	Normal Control	165	70	25.7117	2018-03-28	73.7	44.7	40	36	73.6	198	0.9	10.7	9	7.7	5.31	6.17	4.13	2.18	0.68	53
154	LZ-01077-T	Discovery Cohort 2	Normal Control-T	Normal Control	162	70	26.6728	2018-03-28	/	/	/	/	/	/	/	/	/	/	/	/	/	/	/	/
155	LZ-01078-T	Discovery Cohort 2	Normal Control-T	Normal Control	161	67	25.8478	2018-03-28	/	/	/	/	/	/	/	/	/	/	/	/	/	/	/	/
156	LZ-01085-T	Discovery Cohort 2	Normal Control-T	Normal Control	162	58	22.1003	2018-03-29	63.2	38.2	32	28	70.3	297	1.6	9.8	29.8	4.9	4.28	5.1	3.02	1.26	1.2	54.1
157	LZ-01092-T	Discovery Cohort 2	Normal Control-T	Normal Control	163	75	28.2284	2018-03-30	/	/	/	/	/	/	/	/	/	/	/	/	/	/	/	/
158	LZ-01095-T	Discovery Cohort 2	Normal Control-T	Normal Control	156	64	26.2985	2018-03-30	/	/	/	/	/	/	/	/	/	/	/	/	/	/	/	/
159	LZ-01097-T	Discovery Cohort 2	Normal Control-T	Normal Control	158	45	18.026	2018-03-30	/	/	/	/	/	/	/	/	/	/	/	/	/	/	/	/
160	LZ-01098-T	Discovery Cohort 2	Normal Control-T	Normal Control	153	63	26.9127	2018-04-02	/	/	/	/	/	/	/	/	/	/	/	/	/	/	/	/
161	LZ-01103-T	Discovery Cohort 2	Normal Control-T	Normal Control	156	45	18.4911	2018-04-02	/	/	/	/	/	/	/	/	/	/	/	/	/	/	/	/
162	LZ-01107-T	Discovery Cohort 2	Normal Control-T	Normal Control	166	70	25.4028	2018-04-02	/	/	/	/	/	/	/	/	/	/	/	/	/	/	/	/
163	LZ-01111-T	Discovery Cohort 2	Normal Control-T	Normal Control	157	63	25.5588	2018-04-03	/	/	/	/	/	/	/	/	/	/	/	/	/	/	/	/
164	LZ-01116-T	Discovery Cohort 2	Normal Control-T	Normal Control	170	69	23.8754	2018-04-03	/	/	37	/	/	/	2.6	7.5	16.3	1.5	6.55	/	/	/	/	69
165	LZ-01117-T	Discovery Cohort 2	Normal Control-T	Normal Control	164	60	22.3081	2018-04-03	/	/	/	/	/	/	/	/	/	/	/	/	/	/	/	/
166	LZ-01122-T	Discovery Cohort 2	Normal Control-T	Normal Control	173	78	26.0617	2018-04-04	64.5	38.8	13	18	29.3	123	0.9	/	5.7	2	4.44	4.71	2.77	0.95	1.57	70.1
167	LZ-01123-T	Discovery Cohort 2	Normal Control-T	Normal Control	160	60	23.4375	2018-04-04	/	/	/	/	/	/	/	/	/	/	/	/	/	/	/	/
168	LZ-01128-T	Discovery Cohort 2	Normal Control-T	Normal Control	168	72	25.5102	2018-04-08	73.5	42.7	15	12	32.1	268	3.5	29	34.9	27.4	/	/	/	/	/	/
169	LZ-01136-T	Discovery Cohort 2	Normal Control-T	Normal Control	158	45	18.026	2018-04-10	/	/	/	/	/	/	/	/	/	/	/	/	/	/	/	/
170	LZ-01138-T	Discovery Cohort 2	Normal Control-T	Normal Control	156	66	27.1203	2018-04-10	/	/	/	/	/	/	/	/	/	/	/	/	/	/	/	/
171	LZ-01141-T	Discovery Cohort 2	Normal Control-T	Normal Control	175	70	22.8571	2018-04-10	/	/	/	/	/	/	/	/	/	/	/	/	/	/	/	/
172	LZ-01144-T	Discovery Cohort 2	Normal Control-T	Normal Control	162	70	26.6728	2018-04-11	63.3	36.2	18	12	20.1	303	/	/	/	/	5.2	5	3.08	1.27	1.63	51.2
173	LZ-01148-T	Discovery Cohort 2	Normal Control-T	Normal Control	170	71	24.5675	2018-04-11	69.3	36.9	23	18	18.4	177	1.3	4.6	9	1.5	5.68	3.96	2.11	0.67	3.03	80
174	LZ-01153-T	Discovery Cohort 2	Normal Control-T	Normal Control	156	50	20.5457	2018-04-12	79.1	48.4	26	/	/	265	/	/	/	/	7.34	/	/	/	/	126.5
175	LZ-01157-T	Discovery Cohort 2	Normal Control-T	Normal Control	174	70	23.1206	2018-04-12	/	/	/	/	/	/	1.4	/	9.4	0.7	/	/	/	/	/	/
176	LZ-01159-T	Discovery Cohort 2	Normal Control-T	Normal Control	173	81	27.0641	2018-04-12	/	/	/	/	/	/	/	/	/	/	/	/	/	/	/	/
177	LZ-01165-T	Discovery Cohort 2	Normal Control-T	Normal Control	158	67	26.8386	2018-04-13	68.9	43.6	44	22	23.7	149	1.7	9.4	21.1	2.7	6.72	4.64	2.74	1.02	3.56	67.7
178	LZ-01167-T	Discovery Cohort 2	Normal Control-T	Normal Control	162	55	20.9572	2018-04-13	/	/	/	/	/	/	/	/	/	/	/	/	/	/	/	/
179	LZ-01169-T	Discovery Cohort 2	Normal Control-T	Normal Control	168	71	25.1559	2018-04-13	67	37.9	23	18	29.3	168	1.5	/	8.4	3.9	4.53	6.02	4.25	1.27	1.58	83.2
180	LZ-0656-T	Discovery Cohort 2	Advanced_Adenoma-T	Advanced Adenoma	163	59	22.2063	2017-12-05	64.2	40.9	27	29	62.8	189	1	/	4	5.4	4.38	5.33	3.01	1.96	0.91	64
181	LZ-0734-T	Discovery Cohort 2	Advanced_Adenoma-T	Advanced Adenoma	163	60	22.5827	2017-12-19	68.8	38.8	14	22	16.8	185	1.4	9.3	16.1	5.6	3.85	3.38	1.55	0.82	2.57	134.1
182	LZ-0741-T	Discovery Cohort 2	Advanced_Adenoma-T	Advanced Adenoma	178	87	27.4587	2017-12-20	62	37.2	27	19	24.7	151	1.1	/	7.6	4.2	4.6	3.41	2.09	1.79	1.56	60.7
183	LZ-0760-T	Discovery Cohort 2	Advanced_Adenoma-T	Advanced Adenoma	170	75	25.9516	2017-12-26	61.4	36.5	85	52	46.8	191	1.4	/	11.7	3.2	8.01	2.73	1.35	0.54	1.5	61.4
184	LZ-0770-T	Discovery Cohort 2	Advanced_Adenoma-T	Advanced Adenoma	160	60	23.4375	2017-12-28	67.4	38.9	26	24	17.1	137	2.8	8.9	18.6	1.4	3.3	3.18	1.57	1.01	0.52	80.5
185	LZ-0771-T	Discovery Cohort 2	Advanced_Adenoma-T	Advanced Adenoma	177	86	27.4506	2017-12-28	75.7	49.2	13	/	/	/	/	/	/	/	5.45	5.17	3.49	1.18	2.22	77.8
186	LZ-0775-T	Discovery Cohort 2	Advanced_Adenoma-T	Advanced Adenoma	164	67	24.9108	2018-01-02	/	/	/	/	/	272	/	/	/	/	/	/	/	/	/	/
187	LZ-0794-T	Discovery Cohort 2	Advanced_Adenoma-T	Advanced Adenoma	168	55	19.487	2018-01-04	66.6	40.3	19	19	35.1	189	1.8	11.8	9.8	0.7	5.51	4.05	2.32	1.04	0.98	84.7
188	LZ-0795-T	Discovery Cohort 2	Advanced_Adenoma-T	Advanced Adenoma	164	65	24.1672	2018-01-04	/	/	/	/	/	/	/	/	/	/	/	/	/	/	/	/
189	LZ-0803-T	Discovery Cohort 2	Advanced_Adenoma-T	Advanced Adenoma	161	50	19.2894	2018-01-08	80	46.4	12	20	11	191	/	/	/	/	5.02	4.96	2.46	2.29	1.06	57.5
190	LZ-0833-T	Discovery Cohort 2	Advanced_Adenoma-T	Advanced Adenoma	163	65	24.4646	2018-01-15	/	/	/	/	/	/	/	/	/	/	/	/	/	/	/	/
191	LZ-0855-T	Discovery Cohort 2	Advanced_Adenoma-T	Advanced Adenoma	160	67	26.1719	2018-01-18	/	/	/	/	/	/	/	/	/	/	/	/	/	/	/	/
192	LZ-0858-T	Discovery Cohort 2	Advanced_Adenoma-T	Advanced Adenoma	165	63	23.1405	2018-01-18	/	/	/	/	/	/	/	/	/	/	/	/	/	/	/	/
193	LZ-0862-T	Discovery Cohort 2	Advanced_Adenoma-T	Advanced Adenoma	158	49	19.6283	2018-01-19	74.6	44.5	28	31	21.2	208	1.2	6.4	20	0.8	4.47	4.58	2.52	1.2	1.8	59.1
194	LZ-0869-T	Discovery Cohort 2	Advanced_Adenoma-T	Advanced Adenoma	170	72	24.9135	2018-01-23	61.9	38.3	20	19	15.4	/	3.4	/	17.3	3	3.54	4.18	2.65	0.86	1.16	67.1
195	LZ-0873-T	Discovery Cohort 2	Advanced_Adenoma-T	Advanced Adenoma	154	60	25.2994	2018-01-24	59.5	35	6	12	12.6	281	0.9	/	17.2	2	5.08	3.56	1.73	0.71	1.51	64.4
196	LZ-0880-T	Discovery Cohort 2	Advanced_Adenoma-T	Advanced Adenoma	176	60	19.3698	2018-01-26	63.2	39.7	19	22	19.7	192	/	/	/	/	3.66	5.09	3.27	1.45	0.89	74.7
197	LZ-0884-T	Discovery Cohort 2	Advanced_Adenoma-T	Advanced Adenoma	177	70	22.3435	2018-01-26	61.2	40.6	22	19	24.9	149	1.7	/	14	0.7	4.23	3.09	1.81	0.85	1.4	59.7
198	LZ-0885-T	Discovery Cohort 2	Advanced_Adenoma-T	Advanced Adenoma	174	65	21.4692	2018-01-26	57.9	38.2	18	16	13	179	1.8	/	23.9	2.1	5.47	2.44	1.16	0.81	1.71	85.1
199	LZ-0918-T	Discovery Cohort 2	Advanced_Adenoma-T	Advanced Adenoma	155	60	24.974	2018-03-01	72.7	40.1	15	18	13.5	226	1.2	/	5.7	6.2	3.72	5.6	3.7	1.17	1.54	49.7
200	LZ-0926-T	Discovery Cohort 2	Advanced_Adenoma-T	Advanced Adenoma	172	80	27.0416	2018-03-01	/	/	/	/	/	/	/	/	/	/	/	/	/	/	/	/
201	LZ-0941-T	Discovery Cohort 2	Advanced_Adenoma-T	Advanced Adenoma	179	69	21.5349	2018-03-06	/	/	/	/	/	/	/	/	/	/	/	/	/	/	/	/
202	LZ-0957-T	Discovery Cohort 2	Advanced_Adenoma-T	Advanced Adenoma	173	70	23.3887	2018-03-07	67.1	37.5	24	23	17.2	146	2.6	9.9	5.2	3.6	4.4	2.91	1.5	0.82	1.11	72.8
203	LZ-0970-T	Discovery Cohort 2	Advanced_Adenoma-T	Advanced Adenoma	155	63	26.2227	2018-03-08	70.3	40.1	28	19	14.5	242	0.5	/	7.8	0.7	4.7	6.34	2.89	1.27	4.75	46
204	LZ-0984-T	Discovery Cohort 2	Advanced_Adenoma-T	Advanced Adenoma	160	60	23.4375	2018-03-22	63.3	38.1	15	17	10	350	3.4	/	14.5	4.1	6.37	4.08	2.53	1.04	1.47	47.9
205	LZ-01029-T	Discovery Cohort 2	Advanced_Adenoma-T	Advanced Adenoma	165	80	29.3848	2018-03-21	72.2	42.1	40	28	42.8	269	2.5	14.3	21	5.2	4.97	4.96	3.5	0.83	1.77	71.4
206	LZ-01036-T	Discovery Cohort 2	Advanced_Adenoma-T	Advanced Adenoma	169	75	26.2596	2018-03-21	64.1	38.2	14	14	22.8	186	1.8	7.2	8.1	3.4	4.98	2.69	1.18	0.7	2.15	83.6
207	LZ-01042-T	Discovery Cohort 2	Advanced_Adenoma-T	Advanced Adenoma	170	78	26.9896	2018-03-21	64.4	39	39	26	63	171	2.1	10.8	11	3.4	5.38	7.17	2.34	0.91	12.81	93.8
208	LZ-0670-T	Discovery Cohort 2	Advanced_Adenoma-T	high-grade dysplastic adenoma	170	61	21.1073	2017-12-07	/	/	/	/	/	/	/	/	/	/	/	/	/	/	/	/
209	LZ-0711-T	Discovery Cohort 2	Advanced_Adenoma-T	high-grade dysplastic adenoma	170	70	24.2215	2017-12-15	64.8	37.9	29	21	22.4	312	5.5	12.8	24.6	0.9	4.3	3.55	2.08	0.83	1.58	57.9
210	LZ-0732-T	Discovery Cohort 2	Advanced_Adenoma-T	high-grade dysplastic adenoma	174	80	26.4236	2017-12-19	71	41.6	22	24	17.5	212	4.1	10.1	14	0.9	5.22	4.69	2.42	0.86	2.35	78.3
211	LZ-0739-T	Discovery Cohort 2	Advanced_Adenoma-T	high-grade dysplastic adenoma	160	54	21.0938	2017-12-20	/	/	/	/	/	/	/	/	/	/	/	/	/	/	/	/
212	LZ-0740-T	Discovery Cohort 2	Advanced_Adenoma-T	high-grade dysplastic adenoma	172	60	20.2812	2017-12-20	/	/	/	/	/	/	/	/	/	/	/	/	/	/	/	/
213	LZ-0758-T	Discovery Cohort 2	Advanced_Adenoma-T	high-grade dysplastic adenoma	169	76	26.6097	2017-12-26	67.4	41.9	27	21	42.7	270	2.8	/	6.6	4	5.84	4.58	2.61	0.86	2.55	74.2
214	LZ-0761-T	Discovery Cohort 2	Advanced_Adenoma-T	high-grade dysplastic adenoma	170	65	22.4913	2017-12-27	/	/	/	/	/	/	/	/	/	/	/	/	/	/	/	/
215	LZ-0762-T	Discovery Cohort 2	Advanced_Adenoma-T	high-grade dysplastic adenoma	168	67.5	23.9158	2017-12-27	63.3	39.1	23	19	13	159	0.5	4.1	9.5	0.9	3.71	4.37	2.46	1.09	0.94	83.2
216	LZ-0763-T	Discovery Cohort 2	Advanced_Adenoma-T	high-grade dysplastic adenoma	165	65	23.8751	2017-12-27	61.4	37.7	14	15	13.2	213	4.1	/	18.3	4.4	6.97	3.23	1.8	0.55	1.37	58.2
217	LZ-0789-T	Discovery Cohort 2	Advanced_Adenoma-T	high-grade dysplastic adenoma	167	59	21.1553	2018-01-03	67.9	41.2	16	20	10.5	190	/	/	/	/	4.78	4.32	1.9	1.58	1.32	52.4
218	LZ-0809-T	Discovery Cohort 2	Advanced_Adenoma-T	high-grade dysplastic adenoma	170	65	22.4913	2018-01-09	59.9	37.9	28	24	41.5	209	2.3	14.6	18.7	4.4	3.75	3.62	1.84	1.25	1.74	77.8
219	LZ-0845-T	Discovery Cohort 2	Advanced_Adenoma-T	high-grade dysplastic adenoma	178	70	22.0932	2018-01-17	71.8	44.1	18	22	26	366	6.6	/	/	/	5.19	4.13	2.74	0.99	1.11	76
220	LZ-0892-T	Discovery Cohort 2	Advanced_Adenoma-T	high-grade dysplastic adenoma	170	52	17.9931	2018-01-30	/	/	/	/	/	/	/	/	/	/	/	/	/	/	/	/
221	LZ-0894-T	Discovery Cohort 2	Advanced_Adenoma-T	high-grade dysplastic adenoma	158	63	25.2363	2018-01-26	/	/	/	/	/	/	/	/	/	/	/	/	/	/	/	/
222	LZ-0897-T	Discovery Cohort 2	Advanced_Adenoma-T	high-grade dysplastic adenoma	166	65	23.5883	2018-02-27	/	/	/	/	/	/	/	/	/	/	/	/	/	/	/	/
223	LZ-0917-T	Discovery Cohort 2	Advanced_Adenoma-T	high-grade dysplastic adenoma	175	80	26.1224	2018-02-28	/	/	/	/	/	/	/	/	/	/	/	/	/	/	/	/
224	LZ-0919-T	Discovery Cohort 2	Advanced_Adenoma-T	high-grade dysplastic adenoma	175	80	26.1224	2018-03-01	/	/	/	/	/	/	/	/	/	/	/	/	/	/	/	/
225	LZ-01028-T	Discovery Cohort 2	Advanced_Adenoma-T	high-grade dysplastic adenoma	163	62	23.3355	2018-03-20	66.9	37.7	14	18	11.3	321	1.4	/	6.8	4.6	5.3	4.32	2.41	1.07	1.51	57.3
226	LZ-0265-T	Discovery Cohort 2	CRC-T	Stage_I_II	160	65	25.3906	2017-09-22	77.5	43.8	22	27	19	228	0.5	6	12.4	0.8	4.46	5.36	3.79	1	1.15	47.2
227	LZ-0274-T	Discovery Cohort 2	CRC-T	Stage_I_II	176	76	24.5351	2017-09-25	65.5	39.6	20	18	12.3	264	2.8	3.9	8.9	13.8	6	3.29	1.87	1.05	0.81	64.2
228	LZ-0289-T	Discovery Cohort 2	CRC-T	Stage_I_II	175	79	25.7959	2017-09-25	70.3	42.1	67	35	112.8	172	2	/	9.2	1.2	6.52	4.84	2.95	1.19	1.74	99.3
229	LZ-0326-T	Discovery Cohort 2	CRC-T	Stage_I_II	160	62	24.2188	2017-10-09	71.3	45.5	16	18	15.9	230	4.3	/	10.9	2.9	5.61	4.72	2.71	1.68	0.86	53
230	LZ-0351-T	Discovery Cohort 2	CRC-T	Stage_I_II	172	73	24.6755	2017-10-10	63.3	38.6	23	17	41.5	252	6.4	8.4	0.7	20.7	9.9	4.29	2.93	1.24	0.75	71.3
231	LZ-0392-T	Discovery Cohort 2	CRC-T	Stage_I_II	170	62	21.4533	2017-10-16	58.2	33.2	9	15	29.9	372	1.2	11.1	5.9	1.8	4.26	4.08	2.78	0.86	1.23	102.6
232	LZ-0410-T	Discovery Cohort 2	CRC-T	Stage_I_II	168	56	19.8413	2017-10-17	67.3	36.4	19	21	76.8	244	4	/	17.1	1.1	4.43	3.14	1.34	1.43	1.16	61.6
233	LZ-0553-T	Discovery Cohort 2	CRC-T	Stage_I_II	156	60	24.6548	2017-11-11	69.7	43.6	14	15	16.8	282	8.7	14	301	2.3	9.25	4.7	3.23	1.18	1.06	51
234	LZ-0556-T	Discovery Cohort 2	CRC-T	Stage_I_II	172	75	25.3515	2017-11-13	62.7	37.7	16	18	27.7	259	15.2	10.3	11	4.1	4.9	4.45	2.98	1.02	1.54	64.8
235	LZ-0585-T	Discovery Cohort 2	CRC-T	Stage_I_II	178	78	24.6181	2017-11-22	65.1	39.9	18	18	17.7	169	2.8	12.9	7.5	1.7	5.01	4.17	1.75	0.94	5.61	87.1
236	LZ-0593-T	Discovery Cohort 2	CRC-T	Stage_I_II	174	62.5	20.6434	2017-11-23	69.9	41.8	32	31	49	242	6.9	13.1	0.7	3.3	5.18	5.06	3.26	1	3.07	85.1
237	LZ-0614-T	Discovery Cohort 2	CRC-T	Stage_I_II	176	73	23.5666	2017-11-28	76.7	41.3	28	23	47	224	3.3	9.1	0.6	1.2	4.98	4.95	3.48	0.84	1.37	83.5
238	LZ-0755-T	Discovery Cohort 2	CRC-T	Stage_I_II	160	55	21.4844	2017-12-22	67.2	41.5	6	17	13.3	297	2.2	23.6	8.7	1.4	4.92	4.94	2.79	1.16	1.03	55.4
239	LZ-0777-T	Discovery Cohort 2	CRC-T	Stage_I_II	172	66	22.3094	2018-01-02	65.9	38.8	21	15	20.8	126	1.2	7	8.9	6.9	5.88	3.32	1.54	0.73	2.48	85.6
240	LZ-0805-T	Discovery Cohort 2	CRC-T	Stage_I_II	158	75	30.0433	2018-01-08	64	39.6	9	12	15.1	480	22.9	11.1	37	0.8	4.91	4.07	2.08	0.78	2.53	73
241	LZ-0807-T	Discovery Cohort 2	CRC-T	Stage_I_II	165	66	24.2424	2018-01-09	58.5	35.9	9	11	4.9	336	0.3	11.5	2.9	5.2	4.33	3.07	1.47	1.3	0.83	46.6
242	LZ-0844-T	Discovery Cohort 2	CRC-T	Stage_I_II	155	52	21.6441	2018-01-17	62.9	37.1	12	17	16.9	252	0.7	8.7	6.2	0.9	4.9	3.94	1.87	1.11	1.54	70.5
243	LZ-0270-T	Discovery Cohort 2	CRC-T	Stage_III_IV	164	69	25.6544	2017-09-25	70.6	42.7	11	14	17	250	14.2	8.4	501.3	2.1	4.38	3.05	1.78	0.67	1.86	74.4
244	LZ-0285-T	Discovery Cohort 2	CRC-T	Stage_III_IV	173	62	20.7157	2017-09-25	64.5	38.4	20	21	17	153	4.6	7	15	2	4.64	2.87	1.69	0.87	0.96	72.7
245	LZ-0400-T	Discovery Cohort 2	CRC-T	Stage_III_IV	160	63	24.6094	2017-10-17	73.1	39.2	14	17	8.4	184	8.8	11.1	17.7	1.5	4.18	5.18	3.34	1.24	1.1	53.9
246	LZ-0564-T	Discovery Cohort 2	CRC-T	Stage_III_IV	158	65	26.0375	2017-11-18	63.5	39.9	14	15	12.2	228	21.7	8.7	28.6	4.7	5.01	5.01	3.58	1.13	0.7	55.3
247	LZ-0569-T	Discovery Cohort 2	CRC-T	Stage_III_IV	177	65	20.7476	2017-11-20	59.5	37.3	11	15	11.8	213	1.9	5.8	9.1	8	4.49	3.86	2.42	1.16	0.81	126.2
248	LZ-0590-T	Discovery Cohort 2	CRC-T	Stage_III_IV	170	56	19.3772	2017-11-23	70.4	44.8	79	30	11.4	252	6	7.6	24.6	1.2	4.74	3.55	1.66	1.5	0.87	70.7
249	LZ-0748-T	Discovery Cohort 2	CRC-T	Stage_III_IV	156	57	23.4221	2017-12-22	71.9	40	11	14	10.8	215	7.2	5.3	19	2.8	6.6	6.28	4.2	1.02	1.71	57.7
250	LZ-0768-T	Discovery Cohort 2	CRC-T	Stage_III_IV	162	60	22.8624	2017-12-27	70.9	40.8	14	18	13.9	257	28.1	11	851.7	19.5	5.77	4.57	2.52	1.2	1	54
251	LZ-0774-T	Discovery Cohort 2	CRC-T	Stage_III_IV	165	54	19.8347	2017-12-29	67.4	39.8	14	21	11	173	62.8	15.2	585.9	1.8	5.47	5.54	3.9	0.97	1.18	64.2
252	LZ-0781-T	Discovery Cohort 2	CRC-T	Stage_III_IV	160	60	23.4375	2018-01-03	62	35.9	14	15	22	251	2.8	15.5	12.6	5.3	5.09	3.95	2.03	0.93	1.55	82.4
253	LZ-0782-T	Discovery Cohort 2	CRC-T	Stage_III_IV	161	59	22.7615	2018-01-03	69.8	39	19	29	16.9	239	1.1	5.8	5.8	1.1	5.01	4.31	2.49	1.15	1.22	72.4
254	LZ-0787-T	Discovery Cohort 2	CRC-T	Stage_III_IV	172	53	17.9151	2018-01-03	71.2	39	17	35	14.5	335	19.6	12.7	10.6	9.3	5.28	3.61	2.03	0.9	1.03	46
255	LZ-0821-T	Discovery Cohort 2	CRC-T	Stage_III_IV	170	64	22.1453	2018-01-10	62.7	36.4	9	14	6.7	176	1.8	/	1	1.2	4.2	4.15	2.76	1.07	0.6	72.2

## Sheet: TableS2
Supplementary Table 2 Clinical data and group imformation for the 616 samples downdoaded from Shinichi Yachida et al. (616 metagenome samples).
# Clinical data from the Supplementary Table S2-1 in Shinichi Yachida et al. "Metagenomic and metabolomic analyses reveal distinct stage-specific phenotypes of the gut microbiota in colorectal cancer." Nature Medicine 25.6(2019):968-976.
Subject_ID	DRR number	Group_New_Detail (In this study)	Group	Stage	Age	Gender	BMI	Brinkman Index	Alcohol	Tumor location
10023	DRR171950	Normal Control	Healthy	-	65	M	26.5625	660	0	-
10025	DRR171957	Normal Control	Healthy	-	40	M	25	400	993	-
10029	DRR171959	Normal Control	Healthy	-	67	F	20.1733	0	0	-
10031	DRR171919	Normal Control	Healthy	-	77	M	24.4646	300	813	-
10036	DRR171917	Normal Control	Healthy	-	64	F	21.1553	0	0	-
10037	DRR127724	Normal Control	Healthy	-	66	F	25.4109	0	423.9	-
10038	DRR171951	Normal Control	Healthy	-	66	F	19.0677	8	389.9	-
10040	DRR171952	Normal Control	Healthy	-	66	F	21.6413	0	121.95	-
10046	DRR171954	Normal Control	Healthy	-	65	M	23.6652	930	921.643	-
10048	DRR127777	Normal Control	Healthy	-	77	F	23.634	0	0	-
10052	DRR171921	Normal Control	Healthy	-	65	M	25.3934	1290	38.5714	-
10058	DRR171953	Normal Control	Healthy	-	59	M	28.8415	260	993	-
10060	DRR127776	Normal Control	Healthy	-	73	F	20.7031	0	0	-
10080	DRR127751	Normal Control	Healthy	-	74	M	20.6852	0	0	-
10092	DRR171964	Normal Control	Healthy	-	79	F	24.4444	0	0	-
10100	DRR127752	Normal Control	Healthy	-	70	M	23.6614	400	294.45	-
10105	DRR171938	Normal Control	Healthy	-	66	F	19.5556	0	13.3333	-
10106	DRR171939	Normal Control	Healthy	-	72	F	22.3703	0	0	-
10107	DRR171965	Normal Control	Healthy	-	70	M	29.7608	900	210	-
10114	DRR171737	Normal Control	Healthy	-	55	F	23.5556	0	0	-
10132	DRR171745	Normal Control	Healthy	-	50	M	24.8163	300	212.786	-
10135	DRR171747	Normal Control	Healthy	-	65	M	24.281	1400	66	-
10144	DRR171812	Normal Control	Healthy	-	77	F	21.2874	0	0	-
10150	DRR171741	Normal Control	Healthy	-	78	F	24.0344	0	0	-
10151	DRR171813	Normal Control	Healthy	-	59	F	22.2222	0	0	-
10158	DRR171755	Normal Control	Healthy	-	61	M	26.2336	2400	0	-
10169	DRR127588	Normal Control	Healthy	-	76	M	22.1003	600	5.6	-
10183	DRR171798	Normal Control	Healthy	-	68	M	23.7954	3200	1953	-
10188	DRR127728	Normal Control	Healthy	-	71	F	18.0172	0	0	-
10197	DRR173017	Normal Control	Healthy	-	68	F	18.8588	0	298.571	-
10200	DRR171925	Normal Control	Healthy	-	49	F	19.6311	0	62.1214	-
10206	DRR171762	Normal Control	Healthy	-	71	M	25.1559	1520	633	-
10207	DRR127524	Normal Control	Healthy	-	73	M	25.8166	960	549.9	-
10208	DRR171763	Normal Control	Healthy	-	77	M	24.6094	400	1320	-
10212	DRR171922	Normal Control	Healthy	-	70	M	29.271	1000	70.7143	-
10215	DRR171765	Normal Control	Healthy	-	78	F	20.4294	0	0	-
10219	DRR171724	Normal Control	Healthy	-	68	M	21.3839	1290	0	-
10221	DRR171923	Normal Control	Healthy	-	70	M	22.0604	0	687	-
10223	DRR127731	Normal Control	Healthy	-	66	M	23.6652	1200	270	-
10226	DRR171725	Normal Control	Healthy	-	60	M	22.2291	100	933	-
10229	DRR171726	Normal Control	Healthy	-	66	M	24.6097	1800	993	-
10231	DRR171727	Normal Control	Healthy	-	72	M	25.2092	300	556.5	-
10235	DRR171928	Normal Control	Healthy	-	62	F	22.6409	420	369.9	-
10244	DRR171786	Normal Control	Healthy	-	74	M	25.0593	0	180	-
10246	DRR127736	Normal Control	Healthy	-	64	F	23.1911	760	360	-
10250	DRR171782	Normal Control	Healthy	-	47	M	20.679	0	316.5	-
10254	DRR171930	Normal Control	Healthy	-	67	F	19.6752	0	22.9267	-
10258	DRR171783	Normal Control	Healthy	-	42	M	33.14	0	0	-
10259	DRR171931	Normal Control	Healthy	-	69	M	24.3911	2340	0	-
10262	DRR127552	Normal Control	Healthy	-	45	M	22.2222	0	0	-
10269	DRR171933	Normal Control	Healthy	-	76	F	24.974	140	180	-
10271	DRR171934	Normal Control	Healthy	-	68	M	22.8374	0	0	-
10272	DRR171467	Normal Control	Healthy	-	44	M	24.1633	360	1806	-
10273	DRR171935	Normal Control	Healthy	-	69	F	22.9591	0	0	-
10274	DRR171936	Normal Control	Healthy	-	62	F	19.052	0	94.95	-
10298	DRR171469	Normal Control	Healthy	-	76	M	22.8625	400	155.571	-
10301	DRR171771	Normal Control	Healthy	-	77	F	22.8571	520	369.9	-
10302	DRR127535	Normal Control	Healthy	-	64	M	20.5191	100	243.9	-
10304	DRR127748	Normal Control	Healthy	-	44	M	22.0522	180	687	-
10315	DRR127532	Normal Control	Healthy	-	59	F	20.0288	40	633	-
10317	DRR171770	Normal Control	Healthy	-	68	M	23.1206	0	149.207	-
10318	DRR171733	Normal Control	Healthy	-	75	F	18.3655	0	19.3267	-
10320	DRR127755	Normal Control	Healthy	-	70	M	25.7117	720	180	-
10325	DRR127488	Normal Control	Healthy	-	72	M	22.1367	900	0	-
10335	DRR127756	Normal Control	Healthy	-	75	M	22.3081	390	0	-
10339	DRR171941	Normal Control	Healthy	-	76	M	23.8281	2120	0	-
10340	DRR171942	Normal Control	Healthy	-	45	F	19.2277	0	157.071	-
10341	DRR171777	Normal Control	Healthy	-	58	F	22.5466	0	0	-
10349	DRR171779	Normal Control	Healthy	-	62	F	19.9219	0	172.779	-
10350	DRR127546	Normal Control	Healthy	-	67	F	26.0417	0	0	-
10353	DRR127537	Normal Control	Healthy	-	50	F	20.3428	325	321	-
10354	DRR171772	Normal Control	Healthy	-	60	F	21.1109	0	0	-
10356	DRR127762	Normal Control	Healthy	-	76	M	23.7954	340	47.1429	-
10357	DRR171773	Normal Control	Healthy	-	71	F	24.6094	0	222.279	-
10362	DRR127763	Normal Control	Healthy	-	76	M	25.8806	0	194.95	-
10364	DRR171943	Normal Control	Healthy	-	66	M	23.4375	400	0	-
10378	DRR171948	Normal Control	Healthy	-	74	M	19.3337	560	274.95	-
10390	DRR171474	Normal Control	Healthy	-	68	F	24.3232	380	0	-
10456	DRR171802	Normal Control	Healthy	-	74	M	20.6193	700	1113	-
10463	DRR171791	Normal Control	Healthy	-	76	F	19.1111	0	12.66	-
10465	DRR171793	Normal Control	Healthy	-	47	F	22.3757	0	45.8	-
10473	DRR171796	Normal Control	Healthy	-	71	M	22.6474	320	219.9	-
10486	DRR127583	Normal Control	Healthy	-	65	F	19.8189	0	0	-
10487	DRR171810	Normal Control	Healthy	-	78	M	21.0938	600	0	-
10489	DRR127616	Normal Control	Healthy	-	78	M	22.8624	20	0	-
10497	DRR162775	Normal Control	Healthy	-	65	M	21.5645	0	36	-
10504	DRR171477	Normal Control	Healthy	-	67	F	21.9076	0	0	-
10508	DRR171833	Normal Control	Healthy	-	67	M	21.4536	0	40.6929	-
10510	DRR171807	Normal Control	Healthy	-	52	M	21.3039	640	549.9	-
10512	DRR171479	Normal Control	Healthy	-	78	F	20.6905	0	0	-
10515	DRR162776	Normal Control	Healthy	-	66	F	22.3478	0	135.643	-
10519	DRR171801	Normal Control	Healthy	-	71	M	22.9421	0	0	-
10537	DRR127596	Normal Control	Healthy	-	76	F	23.4221	0	0	-
10541	DRR127597	Normal Control	Healthy	-	53	F	18.662	0	19.3267	-
10543	DRR171821	Normal Control	Healthy	-	55	M	26.8122	350	150	-
10559	DRR171825	Normal Control	Healthy	-	41	F	20.3244	105	70.6667	-
10562	DRR173016	Normal Control	Healthy	-	56	M	26.8544	540	178.5	-
10570	DRR127619	Normal Control	Healthy	-	45	M	23.9512	0	822	-
10577	DRR171838	Normal Control	Healthy	-	61	F	27.0051	0	0	-
10583	DRR171487	Normal Control	Healthy	-	67	M	25.0995	165	90	-
10585	DRR171840	Normal Control	Healthy	-	66	F	31.6242	0	2	-
10586	DRR171829	Normal Control	Healthy	-	78	M	22.151	420	0	-
10587	DRR171488	Normal Control	Healthy	-	62	F	25.1532	410	141.429	-
10589	DRR127613	Normal Control	Healthy	-	75	F	22.6667	0	0	-
10591	DRR171816	Normal Control	Healthy	-	51	M	29.0437	840	0	-
10592	DRR171817	Normal Control	Healthy	-	54	M	23.7118	100	16.26	-
10593	DRR171834	Normal Control	Healthy	-	61	M	25.9516	820	526.5	-
10618	DRR171886	Normal Control	Healthy	-	73	F	20.6905	516	633	-
10620	DRR171855	Normal Control	Healthy	-	63	M	20.898	10	189.9	-
10621	DRR171856	Normal Control	Healthy	-	60	M	20.8086	560	687	-
10622	DRR171842	Normal Control	Healthy	-	62	F	18.1955	60	0	-
10627	DRR171843	Normal Control	Healthy	-	57	M	23.2438	620	813	-
10632	DRR127692	Normal Control	Healthy	-	76	M	25.9695	380	0	-
10639	DRR127683	Normal Control	Healthy	-	40	M	22.9819	100	316.5	-
10647	DRR127628	Normal Control	Healthy	-	76	M	21.7993	720	289.45	-
10657	DRR171890	Normal Control	Healthy	-	69	M	24.281	0	12.66	-
10659	DRR171897	Normal Control	Healthy	-	76	M	20.7967	1200	0	-
10661	DRR127649	Normal Control	Healthy	-	49	F	22.3081	0	189.9	-
10663	DRR171845	Normal Control	Healthy	-	73	M	24.3025	860	360	-
10678	DRR171899	Normal Control	Healthy	-	46	F	19.9594	0	0	-
10684	DRR171862	Normal Control	Healthy	-	61	F	18.591	0	0	-
10698	DRR171872	Normal Control	Healthy	-	71	M	23.3844	450	0	-
10701	DRR127672	Normal Control	Healthy	-	42	M	26.1738	216	994.714	-
10716	DRR127704	Normal Control	Healthy	-	49	F	21.2306	280	227.779	-
10726	DRR171876	Normal Control	Healthy	-	69	M	22.1453	300	549.9	-
10733	DRR127707	Normal Control	Healthy	-	63	M	22.0581	600	0	-
10741	DRR171902	Normal Control	Healthy	-	70	M	24.2215	200	813	-
10776	DRR127634	Normal Control	Healthy	-	42	F	25.5937	0	174.214	-
10784	DRR127713	Normal Control	Healthy	-	49	M	27.3982	870	360	-
10788	DRR171497	Normal Control	Healthy	-	74	M	22.5896	150	0	-
10794	DRR171863	Normal Control	Healthy	-	54	F	22.1893	0	400	-
10797	DRR171499	Normal Control	Healthy	-	70	F	25.3333	0	316.5	-
10801	DRR171849	Normal Control	Healthy	-	68	F	19.5006	0	0	-
10802	DRR171500	Normal Control	Healthy	-	77	M	20.4382	90	0	-
10804	DRR171850	Normal Control	Healthy	-	74	F	24.3496	0	0	-
10805	DRR171864	Normal Control	Healthy	-	54	F	19.6283	0	0	-
10807	DRR171865	Normal Control	Healthy	-	74	F	20.83	1060	0	-
10808	DRR171503	Normal Control	Healthy	-	60	M	19.487	400	813	-
10817	DRR171915	Normal Control	Healthy	-	65	F	24.3232	0	0	-
10832	DRR171506	Normal Control	Healthy	-	55	M	24.093	0	0	-
10835	DRR171852	Normal Control	Healthy	-	74	M	20.7031	1170	274.95	-
10838	DRR171870	Normal Control	Healthy	-	75	F	21.1702	0	0	-
10850	DRR127721	Normal Control	Healthy	-	51	M	28.3848	450	358.5	-
10869	DRR171509	Normal Control	Healthy	-	69	M	22.4082	0	0	-
10889	DRR171513	Normal Control	Healthy	-	54	F	20.7756	0	0	-
10890	DRR171514	Normal Control	Healthy	-	68	F	18.662	0	11.5714	-
10907	DRR171515	Normal Control	Healthy	-	37	M	25.0135	140	1266	-
10913	DRR171517	Normal Control	Healthy	-	46	M	22.4712	0	21.3267	-
10924	DRR171518	Normal Control	Healthy	-	46	F	23.0469	520	0	-
10947	DRR171523	Normal Control	Healthy	-	58	M	20.3037	600	1356.14	-
10968	DRR171525	Normal Control	Healthy	-	43	F	16.7969	0	0	-
10976	DRR171527	Normal Control	Healthy	-	52	M	25.0135	150	1214.71	-
10990	DRR171530	Normal Control	Healthy	-	58	F	18.5529	0	0	-
11031	DRR171538	Normal Control	Healthy	-	66	M	24.8016	0	733	-
11049	DRR171543	Normal Control	Healthy	-	61	F	21.0772	0	180.429	-
11057	DRR171545	Normal Control	Healthy	-	71	F	17.3484	0	0	-
11062	DRR171546	Normal Control	Healthy	-	48	M	21.6721	300	620.714	-
11124	DRR171555	Normal Control	Healthy	-	77	M	20.5714	195	190	-
11210	DRR171567	Normal Control	Healthy	-	68	F	19.2234	0	0	-
11227	DRR171572	Normal Control	Healthy	-	72	M	23.0546	1440	360	-
11243	DRR171576	Normal Control	Healthy	-	40	M	27.3797	480	0	-
11255	DRR171578	Normal Control	Healthy	-	47	M	26.1752	0	76.6929	-
11294	DRR171580	Normal Control	Healthy	-	57	M	26.2596	680	71.55	-
11299	DRR171581	Normal Control	Healthy	-	54	M	23.5294	170	38.5714	-
11379	DRR171588	Normal Control	Healthy	-	79	F	24.6094	0	40.6929	-
11409	DRR171591	Normal Control	Healthy	-	54	F	20.2395	0	0	-
11413	DRR171592	Normal Control	Healthy	-	61	M	26.4236	800	0	-
11419	DRR171594	Normal Control	Healthy	-	55	M	22.913	0	174.214	-
11431	DRR171598	Normal Control	Healthy	-	58	F	17.9089	0	0	-
11432	DRR171599	Normal Control	Healthy	-	74	M	24.6094	400	813	-
11434	DRR171601	Normal Control	Healthy	-	64	F	16.4237	0	6.66667	-
11448	DRR171604	Normal Control	Healthy	-	40	F	17.6309	0	0	-
11449	DRR171605	Normal Control	Healthy	-	46	F	20.3125	0	316.5	-
11450	DRR171606	Normal Control	Healthy	-	72	M	22.9481	900	0	-
11451	DRR171607	Normal Control	Healthy	-	62	F	21.9261	0	0	-
11452	DRR171608	Normal Control	Healthy	-	47	M	21.4533	360	646.5	-
11454	DRR171610	Normal Control	Healthy	-	47	F	18.4425	0	316.5	-
11459	DRR171613	Normal Control	Healthy	-	67	F	23.9361	0	0	-
11464	DRR171616	Normal Control	Healthy	-	56	M	23.8367	0	1320	-
11467	DRR171617	Normal Control	Healthy	-	72	M	21.7193	925	57.8	-
11473	DRR171619	Normal Control	Healthy	-	54	M	27.3356	780	554.95	-
11475	DRR171620	Normal Control	Healthy	-	63	F	19.1467	0	0	-
11477	DRR171621	Normal Control	Healthy	-	75	M	20.1348	1040	0	-
11480	DRR171623	Normal Control	Healthy	-	66	F	23.03	660	0	-
11486	DRR171624	Normal Control	Healthy	-	62	F	20.2395	0	81.4286	-
11487	DRR171625	Normal Control	Healthy	-	66	F	23.7253	0	94.95	-
11489	DRR171626	Normal Control	Healthy	-	55	M	23.5666	800	1041.86	-
11492	DRR171628	Normal Control	Healthy	-	69	F	23.5304	0	0	-
11495	DRR171629	Normal Control	Healthy	-	71	F	26.635	108	379.95	-
11501	DRR171631	Normal Control	Healthy	-	68	F	21.1927	0	0	-
11513	DRR171637	Normal Control	Healthy	-	37	M	19.2672	340	746.036	-
11521	DRR171639	Normal Control	Healthy	-	49	F	19.7239	50	135.643	-
11524	DRR171640	Normal Control	Healthy	-	31	M	39.3283	160	271.286	-
11526	DRR171641	Normal Control	Healthy	-	52	F	22.5827	0	0	-
11527	DRR171642	Normal Control	Healthy	-	35	F	22.1893	0	3.6	-
11528	DRR171643	Normal Control	Healthy	-	57	M	30.1162	80	0	-
11580	DRR171644	Normal Control	Healthy	-	21	F	17.898	0	0	-
11607	DRR171645	Normal Control	Healthy	-	70	F	29.9643	0	0	-
11626	DRR171646	Normal Control	Healthy	-	50	M	21.4619	50	12.66	-
11638	DRR171647	Normal Control	Healthy	-	57	F	21.4844	40	270	-
11641	DRR171648	Normal Control	Healthy	-	52	M	27.6361	810	0	-
11675	DRR171650	Normal Control	Healthy	-	51	F	21.9076	0	0	-
11682	DRR171651	Normal Control	Healthy	-	61	F	17.0874	0	0	-
11694	DRR171652	Normal Control	Healthy	-	63	F	17.898	0	0	-
11710	DRR171653	Normal Control	Healthy	-	40	M	22.7732	0	16.26	-
11720	DRR171654	Normal Control	Healthy	-	70	M	17.9688	300	0	-
11754	DRR171655	Normal Control	Healthy	-	27	M	24.968	0	328	-
11788	DRR171656	Normal Control	Healthy	-	34	M	21.9281	0	202.56	-
11796	DRR171657	Normal Control	Healthy	-	75	F	30.2112	0	0	-
11818	DRR171659	Normal Control	Healthy	-	37	M	22.1297	0	0	-
11821	DRR171662	Normal Control	Healthy	-	52	F	17.9089	0	104.979	-
11822	DRR171663	Normal Control	Healthy	-	55	F	21.0828	336	0	-
11873	DRR171673	Normal Control	Healthy	-	78	M	23.3091	600	271.286	-
11885	DRR171676	Normal Control	Healthy	-	73	M	22.8928	0	320.571	-
11927	DRR171686	Normal Control	Healthy	-	58	M	22.2291	120	0	-
11942	DRR171689	Normal Control	Healthy	-	76	F	21.5019	200	25.9933	-
11955	DRR171691	Normal Control	Healthy	-	70	M	22.68	20	0	-
11965	DRR171694	Normal Control	Healthy	-	41	F	26.079	0	0	-
11984	DRR171698	Normal Control	Healthy	-	62	M	21.7079	80	78.2	-
11996	DRR171700	Normal Control	Healthy	-	51	F	21.2306	0	42.8571	-
12016	DRR171705	Normal Control	Healthy	-	60	F	18.5901	0	0	-
12070	DRR171710	Normal Control	Healthy	-	49	F	20.83	0	83.8	-
12082	DRR171711	Normal Control	Healthy	-	30	M	unknown	unknown	unknown	-
12101	DRR171712	Normal Control	Healthy	-	56	M	24.093	0	1277.57	-
12106	DRR171713	Normal Control	Healthy	-	77	F	21.9261	0	0	-
12165	DRR171714	Normal Control	Healthy	-	64	F	21.0938	0	475	-
12197	DRR171715	Normal Control	Healthy	-	43	M	24.7409	0	144.95	-
12204	DRR171716	Normal Control	Healthy	-	55	F	19.7777	460	0	-
12242	DRR171717	Normal Control	Healthy	-	33	F	22.2063	0	96.96	-
12243	DRR171718	Normal Control	Healthy	-	74	F	19.91	0	0	-
12276	DRR171719	Normal Control	Healthy	-	46	M	21.7994	0	430	-
12340	DRR171720	Normal Control	Healthy	-	59	M	26.5338	0	989.9	-
12370	DRR171721	Normal Control	Healthy	-	65	F	18.2563	0	0	-
12389	DRR171722	Normal Control	Healthy	-	35	M	24.2215	220	633	-
12396	DRR171723	Normal Control	Healthy	-	38	F	17.8506	80	0	-
11168	DRR171562	Normal Control	Healthy	Few_polyps	55	M	23.3887	700	212.786	-
11171	DRR171564	Normal Control	Healthy	Few_polyps	77	M	20.4382	1200	52.2643	-
11203	DRR171565	Normal Control	Healthy	Few_polyps	34	M	21.8573	72	385.5	-
11209	DRR171566	Normal Control	Healthy	Few_polyps	37	M	25.3444	320	212.786	-
11311	DRR171582	Normal Control	Healthy	Few_polyps	63	M	24.4418	0	180	-
11035	DRR171539	Normal Control	Healthy	Normal	73	F	21.6041	380	168	-
11106	DRR171552	Normal Control	Healthy	Normal	44	M	23.8367	200	189.9	-
11159	DRR171560	Normal Control	Healthy	Normal	63	F	27.5482	840	216.8	-
11170	DRR171563	Normal Control	Healthy	Normal	32	M	18.7328	0	49.4	-
11213	DRR171568	Normal Control	Healthy	Normal	51	M	19.1571	50	780.214	-
11223	DRR171569	Normal Control	Healthy	Normal	63	M	21.1073	525	316.5	-
11226	DRR171571	Normal Control	Healthy	Normal	51	F	19.433	0	3.6	-
11343	DRR171585	Normal Control	Healthy	Normal	44	F	21.6311	0	733	-
11354	DRR171586	Normal Control	Healthy	Normal	55	M	24.5089	1700	1011.5	-
11369	DRR171587	Normal Control	Healthy	Normal	55	M	21.2585	245	121.95	-
11389	DRR171589	Normal Control	Healthy	Normal	38	M	22.4996	0	0	-
10034	DRR171970	Normal Control	HS	-	74	F	23.8048	0	0	-
10066	DRR171995	Normal Control	HS	-	56	M	22.2041	330	240	-
10076	DRR171991	Normal Control	HS	-	73	M	26.5731	930	1173	-
10077	DRR171992	Normal Control	HS	-	69	M	22.8625	340	0	-
10078	DRR171993	Normal Control	HS	-	68	F	19.5312	75	0	-
10084	DRR171994	Normal Control	HS	-	70	F	20.7031	140	847.9	-
10096	DRR171996	Normal Control	HS	-	69	M	21.3068	420	52.2643	-
10115	DRR171967	Normal Control	HS	-	40	F	20.0288	98	0	-
10120	DRR171968	Normal Control	HS	-	38	F	18.132	0	0	-
10170	DRR171462	Normal Control	HS	-	61	F	24.974	0	0	-
10194	DRR171463	Normal Control	HS	-	42	F	20.3125	0	0	-
10220	DRR171971	Normal Control	HS	-	67	F	22.83	0	0	-
10230	DRR171973	Normal Control	HS	-	50	F	27.993	0	0	-
10233	DRR171974	Normal Control	HS	-	55	M	19.3772	960	1296	-
10239	DRR171466	Normal Control	HS	-	43	F	21.7784	0	0	-
10241	DRR171972	Normal Control	HS	-	42	F	19.433	130	0	-
10252	DRR171976	Normal Control	HS	-	55	F	18.8271	0	633	-
10255	DRR171977	Normal Control	HS	-	64	F	24.7768	0	0	-
10256	DRR171978	Normal Control	HS	-	70	M	27.3588	560	687	-
10268	DRR171975	Normal Control	HS	-	70	F	20.0773	0	0	-
10275	DRR171979	Normal Control	HS	-	69	M	23.4586	660	191.636	-
10280	DRR171980	Normal Control	HS	-	38	M	19.9573	0	0	-
10281	DRR171981	Normal Control	HS	-	72	F	26.3779	0	0	-
10282	DRR171982	Normal Control	HS	-	72	M	24.2424	250	0	-
10283	DRR171983	Normal Control	HS	-	77	M	30.33	0	0	-
10285	DRR171984	Normal Control	HS	-	57	M	21.048	0	454.85	-
10286	DRR171985	Normal Control	HS	-	57	F	23.1247	0	0	-
10290	DRR171986	Normal Control	HS	-	68	M	22.9481	500	27	-
10312	DRR171987	Normal Control	HS	-	64	F	17.5431	6	0	-
10313	DRR171989	Normal Control	HS	-	62	F	21.1702	50	316.5	-
10329	DRR171988	Normal Control	HS	-	65	F	22.2137	0	0	-
10365	DRR171471	Normal Control	HS	-	50	F	20.0288	0	194.95	-
10368	DRR171969	Normal Control	HS	-	41	F	22.3757	300	700	-
10374	DRR171990	Normal Control	HS	-	49	M	22.694	0	149.207	-
10803	DRR171501	Normal Control	HS	-	78	F	24.7737	980	0	-
10806	DRR171502	Normal Control	HS	-	51	F	18.0802	90	669.9	-
11336	DRR171584	Normal Control	HS	-	70	F	20.5049	0	18.26	-
11424	DRR171596	Normal Control	HS	-	65	F	27.0993	0	73.6929	-
12011	DRR171703	Normal Control	HS	-	45	F	18.9036	0	575.929	-
11074	DRR171547	Normal Control	HS	Normal	42	F	17.9418	110	120	-
10061	DRR171956	MP	MP	-	41	F	19.9219	500	687	-
10089	DRR171940	MP	MP	-	54	M	22.4082	680	549.9	-
10109	DRR171787	MP	MP	-	69	M	26.1719	1080	1656	-
10111	DRR171736	MP	MP	-	67	F	22.0604	235	0	-
10138	DRR171811	MP	MP	-	72	M	23.6652	1400	369.9	-
10161	DRR171756	MP	MP	-	51	M	21.7982	570	0	-
10182	DRR171788	MP	MP	-	52	M	22.571	0	297.707	-
10193	DRR171754	MP	MP	-	58	M	21.9525	600	0	-
10209	DRR171926	MP	MP	-	64	F	31.1111	0	0	-
10210	DRR171464	MP	MP	-	50	M	23.6713	0	780.214	-
10242	DRR171927	MP	MP	-	58	F	34.8087	560	0	-
10251	DRR171929	MP	MP	-	64	M	21.7993	930	0	-
10261	DRR171932	MP	MP	-	70	F	25.5367	0	0	-
10288	DRR171937	MP	MP	-	59	F	20.061	1600	1266	-
10294	DRR171751	MP	MP	-	74	F	19.1467	0	0	-
10296	DRR171468	MP	MP	-	78	M	23.03	580	1273	-
10299	DRR171752	MP	MP	-	78	M	27.3438	165	0	-
10316	DRR171470	MP	MP	-	44	M	22.1297	400	1899	-
10327	DRR171729	MP	MP	-	60	M	28.4091	800	696	-
10336	DRR171775	MP	MP	-	67	M	23.1473	740	54	-
10376	DRR171473	MP	MP	-	64	M	24.1588	1260	180	-
10466	DRR171475	MP	MP	-	64	M	18.7783	880	364.95	-
10470	DRR171803	MP	MP	-	66	M	18.3768	400	843	-
10471	DRR171804	MP	MP	-	75	M	21.4536	620	0	-
10484	DRR171808	MP	MP	-	73	M	21.0077	150	243.9	-
10485	DRR171809	MP	MP	-	74	M	28.6851	300	219.9	-
10502	DRR171476	MP	MP	-	71	M	18.3594	0	993	-
10511	DRR171478	MP	MP	-	65	F	20.4294	0	0	-
10517	DRR171480	MP	MP	-	52	M	22.5827	640	55.5333	-
10548	DRR171823	MP	MP	-	71	M	21.1553	460	15	-
10549	DRR171481	MP	MP	-	72	F	19.313	0	40.6929	-
10555	DRR171482	MP	MP	-	53	M	23.3844	460	1173	-
10569	DRR171836	MP	MP	-	65	M	24.8591	450	117.067	-
10571	DRR171837	MP	MP	-	64	M	22.4059	10	191.636	-
10572	DRR171826	MP	MP	-	58	M	23.8751	100	496.5	-
10580	DRR171486	MP	MP	-	58	M	25.4028	570	130	-
10581	DRR171828	MP	MP	-	72	F	17.1468	0	149.207	-
10608	DRR171830	MP	MP	-	73	M	21.7993	800	141.429	-
10610	DRR171835	MP	MP	-	59	M	24.3911	1500	330	-
10614	DRR171854	MP	MP	-	59	M	22.3954	300	369.9	-
10619	DRR171895	MP	MP	-	58	M	21.9713	570	340.714	-
10630	DRR171888	MP	MP	-	52	M	21.048	0	56.2	-
10634	DRR171857	MP	MP	-	70	M	20.9042	1500	741	-
10642	DRR171889	MP	MP	-	60	M	25.9516	1200	540	-
10681	DRR171495	MP	MP	-	72	M	49.5351	875	0	-
10695	DRR171894	MP	MP	-	53	M	27.9904	640	73.4667	-
10728	DRR171883	MP	MP	-	63	M	23.597	300	0	-
10759	DRR171908	MP	MP	-	63	M	20.148	800	549.9	-
10766	DRR171903	MP	MP	-	69	M	25.0135	600	993	-
10780	DRR171496	MP	MP	-	77	M	19.487	885	180	-
10793	DRR171498	MP	MP	-	55	M	25.2493	0	469.9	-
10809	DRR171913	MP	MP	-	66	F	20.2395	0	0	-
10811	DRR171914	MP	MP	-	48	M	19.1001	660	1899	-
10825	DRR171868	MP	MP	-	74	M	23.0518	520	42.4286	-
10831	DRR171505	MP	MP	-	58	M	22.8571	520	234.95	-
11253	DRR171577	MP	MP	-	73	F	16.6525	120	0	-
11407	DRR171590	MP	MP	-	41	F	20.8889	0	0	-
11457	DRR171611	MP	MP	-	65	M	19.7232	0	27	-
11458	DRR171612	MP	MP	-	62	M	24.968	840	1266	-
11461	DRR171614	MP	MP	-	74	F	20.1348	980	633	-
11462	DRR171615	MP	MP	-	57	F	19.3685	481	36.6667	-
11502	DRR171632	MP	MP	-	63	F	21.2279	0	194.95	-
11508	DRR171633	MP	MP	-	64	F	19.8178	880	633	-
11511	DRR171635	MP	MP	-	72	M	22.1297	800	813	-
11518	DRR171638	MP	MP	-	47	F	30.7574	300	780.214	-
11667	DRR171649	MP	MP	-	67	M	25.3934	470	0	-
11315	DRR171583	MP	MP	MP	70	F	18.7962	0	0	-
10033	DRR171920	high-grade dysplastic adenoma	Stage_0	0	54	F	24.7475	0	42.8571	Rectum
10047	DRR171955	high-grade dysplastic adenoma	Stage_0	0	73	M	22.3214	2400	149.207	Left colon
10055	DRR171918	high-grade dysplastic adenoma	Stage_0	0	56	F	17.4818	155	0	Left colon
10081	DRR171962	high-grade dysplastic adenoma	Stage_0	0	65	M	21.83	0	0	Right colon
10134	DRR171746	high-grade dysplastic adenoma	Stage_0	0	63	F	36.523	420	0	Rectum
10140	DRR171748	high-grade dysplastic adenoma	Stage_0	0	64	F	22.4766	390	20	Right colon
10154	DRR171743	high-grade dysplastic adenoma	Stage_0	0	69	M	22.7583	800	54	Left colon
10165	DRR171757	high-grade dysplastic adenoma	Stage_0	0	71	M	26.2188	440	76.05	Left colon and Right colon
10177	DRR171758	high-grade dysplastic adenoma	Stage_0	0	67	M	23.597	740	0	Rectum
10198	DRR171924	high-grade dysplastic adenoma	Stage_0	0	76	F	29.0131	0	0	Right colon
10203	DRR171761	high-grade dysplastic adenoma	Stage_0	0	60	M	27.0641	820	0	Right colon
10334	DRR171732	high-grade dysplastic adenoma	Stage_0	0	63	F	21.3675	0	157.143	Rectum
10338	DRR171776	high-grade dysplastic adenoma	Stage_0	0	57	M	25.4327	240	102.143	Right colon
10345	DRR171778	high-grade dysplastic adenoma	Stage_0	0	73	F	26.5731	530	141.429	Right colon
10358	DRR171774	high-grade dysplastic adenoma	Stage_0	0	61	F	24.6094	0	16.26	Right colon
10366	DRR171944	high-grade dysplastic adenoma	Stage_0	0	72	M	20.9042	2080	813	Left colon
10385	DRR171946	high-grade dysplastic adenoma	Stage_0	0	71	M	27.3438	1060	1266	Left colon
10545	DRR171822	high-grade dysplastic adenoma	Stage_0	0	66	F	20.4294	0	0	Rectum
10565	DRR171483	high-grade dysplastic adenoma	Stage_0	0	61	M	22.3954	0	0	Left colon
10568	DRR171484	high-grade dysplastic adenoma	Stage_0	0	58	M	22.5306	200	780.214	Right colon
10576	DRR171827	high-grade dysplastic adenoma	Stage_0	0	72	M	22.0386	0	0	Rectum, Left colon and Right colon
10579	DRR171485	high-grade dysplastic adenoma	Stage_0	0	69	M	24.6097	560	0	Left colon
10596	DRR171491	high-grade dysplastic adenoma	Stage_0	0	74	F	19.4363	0	0	Left colon
10601	DRR171492	high-grade dysplastic adenoma	Stage_0	0	65	M	20.2449	800	42.4286	Rectum
10648	DRR171844	high-grade dysplastic adenoma	Stage_0	0	70	F	23.1405	450	0	Left colon
10697	DRR171900	high-grade dysplastic adenoma	Stage_0	0	47	F	18.0662	6	0	Rectum
10722	DRR171882	high-grade dysplastic adenoma	Stage_0	0	67	F	21.4573	98	539.786	Right colon
10749	DRR171877	high-grade dysplastic adenoma	Stage_0	0	65	F	24.9199	0	0	Right colon
10756	DRR171885	high-grade dysplastic adenoma	Stage_0	0	50	M	22.0522	800	347.786	Rectum
10785	DRR171912	high-grade dysplastic adenoma	Stage_0	0	62	F	22.0317	0	24.66	Right colon
10814	DRR171866	high-grade dysplastic adenoma	Stage_0	0	78	M	29.7211	1350	0	Rectum
10853	DRR171853	high-grade dysplastic adenoma	Stage_0	0	65	M	27.1809	940	273.9	Left colon
10860	DRR171507	high-grade dysplastic adenoma	Stage_0	0	59	M	24.5089	500	496.5	Right colon
10866	DRR171508	high-grade dysplastic adenoma	Stage_0	0	48	M	28.306	300	843	Left colon
10880	DRR171510	high-grade dysplastic adenoma	Stage_0	0	67	M	30.4772	390	24.66	Right colon
10888	DRR171512	high-grade dysplastic adenoma	Stage_0	0	73	M	23.7253	680	0	Left colon
10911	DRR171516	high-grade dysplastic adenoma	Stage_0	0	61	M	27.4756	900	549.9	Left colon
10934	DRR171520	high-grade dysplastic adenoma	Stage_0	0	66	M	22.1367	1680	180	Right colon
10935	DRR171521	high-grade dysplastic adenoma	Stage_0	0	74	M	22.5466	600	84	Right colon
10967	DRR171524	high-grade dysplastic adenoma	Stage_0	0	66	M	22.1453	360	234	Right colon
10975	DRR171526	high-grade dysplastic adenoma	Stage_0	0	60	F	20.0288	0	0	Right colon
10980	DRR171528	high-grade dysplastic adenoma	Stage_0	0	65	F	18.2615	860	0	Right colon
10989	DRR171529	high-grade dysplastic adenoma	Stage_0	0	65	M	20.0155	720	290.636	Rectum
10992	DRR171531	high-grade dysplastic adenoma	Stage_0	0	58	M	23.1206	680	360	Left colon
11008	DRR171533	high-grade dysplastic adenoma	Stage_0	0	61	F	22.4766	0	0	Left colon and Right colon
11011	DRR171535	high-grade dysplastic adenoma	Stage_0	0	72	M	23.6652	0	78.2	Rectum
11029	DRR171536	high-grade dysplastic adenoma	Stage_0	0	66	M	23.8751	840	12.66	Right colon
11048	DRR171542	high-grade dysplastic adenoma	Stage_0	0	65	F	20.3125	0	0	Right colon
11110	DRR171553	high-grade dysplastic adenoma	Stage_0	0	61	M	22.5896	740	497.357	Right colon
11121	DRR171554	high-grade dysplastic adenoma	Stage_0	0	46	M	25.4028	0	633	Right colon
11151	DRR171559	high-grade dysplastic adenoma	Stage_0	0	76	M	19.0039	1680	0	Rectum
11224	DRR171570	high-grade dysplastic adenoma	Stage_0	0	78	F	21.2191	0	0	Right colon
11237	DRR171573	high-grade dysplastic adenoma	Stage_0	0	66	F	22.0604	32	19.3267	Right colon
11241	DRR171575	high-grade dysplastic adenoma	Stage_0	0	54	M	25.4694	480	1229.5	Left colon
11281	DRR171579	high-grade dysplastic adenoma	Stage_0	0	64	M	22.4059	0	180	Left colon
11417	DRR171593	high-grade dysplastic adenoma	Stage_0	0	50	M	23.6614	240	1446	Left colon
11423	DRR171595	high-grade dysplastic adenoma	Stage_0	0	66	M	28.9341	900	0	Left colon
11433	DRR171600	high-grade dysplastic adenoma	Stage_0	0	59	F	19.1467	510	202.56	Left colon
11438	DRR171602	high-grade dysplastic adenoma	Stage_0	0	61	F	17.8465	255	199.95	Rectum
11445	DRR171603	high-grade dysplastic adenoma	Stage_0	0	68	M	22.9591	390	549.9	Right colon
11453	DRR171609	high-grade dysplastic adenoma	Stage_0	0	71	F	18.4911	1050	543.9	Left colon
11498	DRR171630	high-grade dysplastic adenoma	Stage_0	0	58	M	20.5151	760	990	Rectum
11510	DRR171634	high-grade dysplastic adenoma	Stage_0	0	64	M	22.5896	660	0	Right colon
11512	DRR171636	high-grade dysplastic adenoma	Stage_0	0	69	F	18.1787	0	40.6929	Right colon
11819	DRR171660	high-grade dysplastic adenoma	Stage_0	0	72	M	24.9135	100	0	Left colon
11836	DRR171669	high-grade dysplastic adenoma	Stage_0	0	69	M	22.7583	540	994.714	Right colon
11851	DRR171671	high-grade dysplastic adenoma	Stage_0	0	76	M	21.9261	0	238.779	Left colon
11879	DRR171674	high-grade dysplastic adenoma	Stage_0	0	64	F	29.6766	0	0	Right colon
11891	DRR171678	high-grade dysplastic adenoma	Stage_0	0	72	F	20.3244	120	0	Left colon
11893	DRR171679	high-grade dysplastic adenoma	Stage_0	0	53	M	31.2314	700	1626	Left colon and Right colon
11929	DRR171687	high-grade dysplastic adenoma	Stage_0	0	57	M	27.0169	0	26.5267	Rectum
11993	DRR171699	high-grade dysplastic adenoma	Stage_0	0	73	F	21.4903	0	0	Right colon
11006	DRR171532	high-grade dysplastic adenoma	Stage_0	Stage_0	75	M	19.7055	70	46.5	Right colon
10021	DRR171949	Stage_I_II	Stage_I_II	I	57	M	26.881	130	993	Left colon
10030	DRR171460	Stage_I_II	Stage_I_II	I	58	M	24.0238	740	0	Right colon
10067	DRR171961	Stage_I_II	Stage_I_II	I	64	F	24.2188	0	0	Right colon
10073	DRR171958	Stage_I_II	Stage_I_II	I	71	F	29.9643	0	0	Left colon
10074	DRR171960	Stage_I_II	Stage_I_II	I	61	M	22.2291	0	780.214	Left colon
10097	DRR171966	Stage_I_II	Stage_I_II	I	62	F	21.875	0	0	Left colon
10119	DRR171738	Stage_I_II	Stage_I_II	I	76	M	19.17	600	279.9	Left colon
10124	DRR171739	Stage_I_II	Stage_I_II	I	73	M	22.0581	1040	38.5714	Rectum
10126	DRR171744	Stage_I_II	Stage_I_II	I	52	M	31.0204	640	1173	Rectum
10147	DRR171740	Stage_I_II	Stage_I_II	I	51	F	18.8271	30	604.921	Left colon
10199	DRR171760	Stage_I_II	Stage_I_II	I	64	M	23.0518	120	496.5	Rectum
10236	DRR171728	Stage_I_II	Stage_I_II	I	47	M	23.5666	0	389.9	Rectum
10237	DRR171465	Stage_I_II	Stage_I_II	I	64	F	18.026	660	0	Rectum
10265	DRR171785	Stage_I_II	Stage_I_II	I	73	M	24.6097	40	42.2	Rectum
10277	DRR171749	Stage_I_II	Stage_I_II	I	73	F	16.8802	0	0	Rectum
10306	DRR171766	Stage_I_II	Stage_I_II	I	69	M	19.433	0	0	Right colon
10309	DRR171769	Stage_I_II	Stage_I_II	I	70	M	26.7698	0	921.643	Right colon
10324	DRR171735	Stage_I_II	Stage_I_II	I	66	M	24.6755	920	156.407	Left colon
10371	DRR171945	Stage_I_II	Stage_I_II	I	57	F	24.4561	300	0	Left colon
10389	DRR171799	Stage_I_II	Stage_I_II	I	70	M	21.048	440	813	Rectum
10462	DRR171790	Stage_I_II	Stage_I_II	I	61	F	21.6413	0	0	Rectum
10464	DRR171792	Stage_I_II	Stage_I_II	I	76	M	24.653	2240	180	Rectum
10469	DRR171795	Stage_I_II	Stage_I_II	I	69	M	16.1415	765	0	Left colon
10480	DRR171797	Stage_I_II	Stage_I_II	I	53	M	20.7612	400	1037.14	Rectum
10525	DRR171815	Stage_I_II	Stage_I_II	I	68	M	23.8751	1920	540	Rectum
10550	DRR171824	Stage_I_II	Stage_I_II	I	74	F	25.73	0	0	Rectum
10598	DRR171818	Stage_I_II	Stage_I_II	I	65	M	25.0593	240	549.9	Rectum
10628	DRR171887	Stage_I_II	Stage_I_II	I	73	F	18.3143	0	0	Right colon
10644	DRR171896	Stage_I_II	Stage_I_II	I	64	M	22.68	660	141.429	Rectum
10668	DRR171860	Stage_I_II	Stage_I_II	I	74	M	25.9516	0	0	Rectum
10670	DRR171861	Stage_I_II	Stage_I_II	I	69	M	19.3625	0	549.9	Rectum
10671	DRR171846	Stage_I_II	Stage_I_II	I	71	M	22.4813	1755	0	Left colon
10674	DRR171847	Stage_I_II	Stage_I_II	I	47	M	35.201	30	0	Rectum
10694	DRR171893	Stage_I_II	Stage_I_II	I	53	M	26.3656	370	993	Rectum
10709	DRR171873	Stage_I_II	Stage_I_II	I	56	F	23.0112	200	66.2	Rectum
10713	DRR171880	Stage_I_II	Stage_I_II	I	63	M	19.7531	840	289.9	Right colon
10717	DRR171874	Stage_I_II	Stage_I_II	I	69	M	22.8395	1140	0	Right colon
10718	DRR171875	Stage_I_II	Stage_I_II	I	52	M	23.6652	640	546.857	Rectum
10723	DRR171906	Stage_I_II	Stage_I_II	I	73	M	23.3067	0	0	Rectum
10731	DRR171907	Stage_I_II	Stage_I_II	I	60	M	21.2953	960	360	Rectum
10745	DRR171884	Stage_I_II	Stage_I_II	I	69	F	19.7777	0	0	Right colon
10762	DRR171878	Stage_I_II	Stage_I_II	I	63	F	19.8178	0	0	Right colon
10774	DRR171911	Stage_I_II	Stage_I_II	I	61	F	23.6128	0	0	Rectum
10775	DRR171848	Stage_I_II	Stage_I_II	I	66	M	18.7109	1440	109.95	Left colon
10812	DRR171851	Stage_I_II	Stage_I_II	I	64	M	23.8367	600	638.786	Rectum
10829	DRR171916	Stage_I_II	Stage_I_II	I	52	M	26.4236	720	180	Rectum
10887	DRR171511	Stage_I_II	Stage_I_II	I	46	M	22.8571	520	720	Left colon
10938	DRR171522	Stage_I_II	Stage_I_II	I	55	M	25.3515	0	809.207	Rectum
11010	DRR171534	Stage_I_II	Stage_I_II	I	75	M	22.8625	440	411.636	Rectum
11030	DRR171537	Stage_I_II	Stage_I_II	I	58	F	17.1875	0	0	Left colon
11036	DRR171540	Stage_I_II	Stage_I_II	I	48	M	25.6489	435	219.9	Left colon
11045	DRR171541	Stage_I_II	Stage_I_II	I	73	M	23.8751	600	0	Left colon and Right colon
11054	DRR171544	Stage_I_II	Stage_I_II	I	75	M	20.9566	1020	141.429	Left colon
11081	DRR171548	Stage_I_II	Stage_I_II	I	72	M	19.9432	320	54	Right colon
11085	DRR171549	Stage_I_II	Stage_I_II	I	63	M	23.5078	400	432.064	Left colon
11097	DRR171550	Stage_I_II	Stage_I_II	I	79	F	17.6693	0	0	Right colon
11103	DRR171551	Stage_I_II	Stage_I_II	I	44	M	28.9979	720	0	Left colon
11128	DRR171556	Stage_I_II	Stage_I_II	I	67	M	21.3333	0	0	Right colon
11132	DRR171557	Stage_I_II	Stage_I_II	I	62	M	19.8347	255	1266	Left colon
11141	DRR171558	Stage_I_II	Stage_I_II	I	66	F	21.2306	0	0	Rectum
11162	DRR171561	Stage_I_II	Stage_I_II	I	62	M	21.0938	40	0	Left colon
11238	DRR171574	Stage_I_II	Stage_I_II	I	73	M	21.2031	40	19.3267	Right colon
11428	DRR171597	Stage_I_II	Stage_I_II	I	51	M	26.6436	0	432.064	Rectum
11472	DRR171618	Stage_I_II	Stage_I_II	I	73	F	21.0517	0	40.6929	Left colon
11478	DRR171622	Stage_I_II	Stage_I_II	I	68	F	25.6837	0	47.1214	Left colon
11490	DRR171627	Stage_I_II	Stage_I_II	I	64	M	24.4898	880	1626	Left colon
11823	DRR171664	Stage_I_II	Stage_I_II	I	71	F	21.9289	0	0	Right colon
11835	DRR171668	Stage_I_II	Stage_I_II	I	51	M	22.2291	540	633	Right colon
11900	DRR171681	Stage_I_II	Stage_I_II	I	59	M	28.0664	0	573.493	Rectum
11951	DRR171690	Stage_I_II	Stage_I_II	I	77	F	20.2694	0	219.9	Right colon
11956	DRR171692	Stage_I_II	Stage_I_II	I	45	M	22.2753	132	0	Rectum
11974	DRR171696	Stage_I_II	Stage_I_II	I	69	M	23.8751	0	633	Right colon
12002	DRR171701	Stage_I_II	Stage_I_II	I	55	M	22.5981	0	0	Right colon
12020	DRR171706	Stage_I_II	Stage_I_II	I	67	F	24.4444	0	0	Left colon
12024	DRR171708	Stage_I_II	Stage_I_II	I	73	M	19.8413	700	204.45	Right colon
10819	DRR171504	Stage_I_II	Stage_I_II	II	62	F	29.2969	0	0	Right colon
11817	DRR171658	Stage_I_II	Stage_I_II	II	75	M	21.3039	880	0	Left colon
11838	DRR171670	Stage_I_II	Stage_I_II	II	69	M	25.6801	1040	20	Left colon and Right colon
11881	DRR171675	Stage_I_II	Stage_I_II	II	63	F	23.5556	700	0	Left colon
11888	DRR171677	Stage_I_II	Stage_I_II	II	71	M	21.0498	1080	0	Left colon
11918	DRR171682	Stage_I_II	Stage_I_II	II	68	F	25.2994	0	0	Left colon
11973	DRR171695	Stage_I_II	Stage_I_II	II	67	M	23.6244	0	1266	Left colon
12022	DRR171707	Stage_I_II	Stage_I_II	II	74	F	23.5556	0	0	Right colon
12025	DRR171709	Stage_I_II	Stage_I_II	II	46	F	20.5457	0	575.929	Left colon
10091	DRR171963	Stage_I_II	Stage_I_II	IIA	70	F	24.7325	0	0	Left colon
10185	DRR171759	Stage_I_II	Stage_I_II	IIA	65	M	21.7181	940	189.9	Right colon
10248	DRR171780	Stage_I_II	Stage_I_II	IIA	62	M	23.9512	840	813	Rectum
10267	DRR171753	Stage_I_II	Stage_I_II	IIA	60	F	20.83	1050	1899	Right colon
10308	DRR171768	Stage_I_II	Stage_I_II	IIA	69	F	20.6131	0	44.2	Left colon
10323	DRR171734	Stage_I_II	Stage_I_II	IIA	68	F	21.7865	300	138	Rectum
10330	DRR171730	Stage_I_II	Stage_I_II	IIA	66	M	22.0581	980	0	Rectum
10333	DRR171731	Stage_I_II	Stage_I_II	IIA	45	M	20.6193	250	618.357	Rectum
10377	DRR171947	Stage_I_II	Stage_I_II	IIA	73	F	22.151	0	0	Right colon
10459	DRR171789	Stage_I_II	Stage_I_II	IIA	73	F	19.563	0	0	Rectum
10503	DRR171806	Stage_I_II	Stage_I_II	IIA	69	M	25.7276	1350	24	Right colon
10505	DRR171832	Stage_I_II	Stage_I_II	IIA	65	F	17.9931	450	0	Rectum
10523	DRR171814	Stage_I_II	Stage_I_II	IIA	50	M	23.49	0	0	Rectum
10542	DRR171820	Stage_I_II	Stage_I_II	IIA	71	F	31.1111	800	0	Rectum
10584	DRR171839	Stage_I_II	Stage_I_II	IIA	51	M	22.7244	330	135.643	Right colon
10595	DRR171489	Stage_I_II	Stage_I_II	IIA	66	M	20.5457		0	Rectum
10603	DRR171493	Stage_I_II	Stage_I_II	IIA	48	F	22.8928	560	0	Rectum
10609	DRR171831	Stage_I_II	Stage_I_II	IIA	51	M	18.1662	310	813	Right colon
10615	DRR171841	Stage_I_II	Stage_I_II	IIA	75	F	18.9745	0	0	Right colon
10667	DRR171898	Stage_I_II	Stage_I_II	IIA	68	M	24.7676	720	638.786	Left colon
10675	DRR171892	Stage_I_II	Stage_I_II	IIA	55	M	26.1752	500	174.214	Rectum
10700	DRR171901	Stage_I_II	Stage_I_II	IIA	77	M	24.6097	2400	1183	Right colon
10720	DRR171881	Stage_I_II	Stage_I_II	IIA	39	M	19.3792	0	14.66	Right colon
10767	DRR171904	Stage_I_II	Stage_I_II	IIA	72	M	24.6904	980	406.5	Left colon
10816	DRR171867	Stage_I_II	Stage_I_II	IIA	70	F	23.0681	0	0	Right colon
10827	DRR171869	Stage_I_II	Stage_I_II	IIA	73	M	22.913	1350	180	Right colon
10249	DRR171781	Stage_I_II	Stage_I_II	IIC	47	M	21.4533	625	502.857	Rectum
10931	DRR171519	Stage_III_IV	Stage_III_IV	III	67	M	24.6755	1540	360	Left colon and Rectum
11820	DRR171661	Stage_III_IV	Stage_III_IV	III	49	F	19.2894	0	539.786	Right colon
11826	DRR171665	Stage_III_IV	Stage_III_IV	III	48	F	29.5159	65	366.5	Left colon
11829	DRR171666	Stage_III_IV	Stage_III_IV	III	43	M	21.6333	46	0	Rectum
11831	DRR171667	Stage_III_IV	Stage_III_IV	III	60	M	19.1953	1020	406.5	Rectum
11859	DRR171672	Stage_III_IV	Stage_III_IV	III	64	F	25.333	1140	0	Rectum
11899	DRR171680	Stage_III_IV	Stage_III_IV	III	64	M	26.2596	500	0	Left colon
11920	DRR171683	Stage_III_IV	Stage_III_IV	III	68	M	23.4375	1000	316.5	Left colon
11921	DRR171684	Stage_III_IV	Stage_III_IV	III	40	M	22.5981	540	813	Right colon
11922	DRR171685	Stage_III_IV	Stage_III_IV	III	58	F	22.5069	0	0	Rectum
11940	DRR171688	Stage_III_IV	Stage_III_IV	III	61	M	27.102	0	140	Rectum
11957	DRR171693	Stage_III_IV	Stage_III_IV	III	59	M	20.1995	60	0	Rectum
11982	DRR171697	Stage_III_IV	Stage_III_IV	III	68	F	22.4323	0	42.4286	Right colon
12005	DRR171702	Stage_III_IV	Stage_III_IV	III	48	F	23.1911	32	0	Right colon
12014	DRR171704	Stage_III_IV	Stage_III_IV	III	59	M	25.9516	140	172.779	Left colon and Rectum
10099	DRR127789	Stage_III_IV	Stage_III_IV	IIIA	51	M	20.7612	405	496.5	Rectum
10152	DRR171742	Stage_III_IV	Stage_III_IV	IIIA	67	F	24.3232	0	0	Right colon
10232	DRR127476	Stage_III_IV	Stage_III_IV	IIIA	64	M	22.46	800	18.26	Rectum
10578	DRR162778	Stage_III_IV	Stage_III_IV	IIIA	65	M	21.3839	240	993	Right colon
10645	DRR127646	Stage_III_IV	Stage_III_IV	IIIA	49	F	19.3821	435	0	Rectum
10725	DRR127666	Stage_III_IV	Stage_III_IV	IIIA	78	M	25.9095	1250	0	Rectum
10761	DRR127669	Stage_III_IV	Stage_III_IV	IIIA	54	F	20.5688	0	0	Left colon
10772	DRR171910	Stage_III_IV	Stage_III_IV	IIIA	59	M	25.0593	0	66.2	Rectum
10818	DRR127718	Stage_III_IV	Stage_III_IV	IIIA	75	F	22.2222	0	180.643	Left colon
10103	DRR127754	Stage_III_IV	Stage_III_IV	IIIB	55	M	24.5779	30	733.071	Rectum
10118	DRR127491	Stage_III_IV	Stage_III_IV	IIIB	62	F	21.0828	250	0	Left colon
10168	DRR127514	Stage_III_IV	Stage_III_IV	IIIB	78	M	22.68	48	11.5714	Rectum
10178	DRR127517	Stage_III_IV	Stage_III_IV	IIIB	69	F	23.5556	0	0	Rectum
10191	DRR127509	Stage_III_IV	Stage_III_IV	IIIB	59	M	25.4581	1360	579.9	Rectum and Left colon
10195	DRR127519	Stage_III_IV	Stage_III_IV	IIIB	57	F	18.369	0	7.2	Right colon
10260	DRR171784	Stage_III_IV	Stage_III_IV	IIIB	63	F	20.1348	0	0	Right colon
10303	DRR127536	Stage_III_IV	Stage_III_IV	IIIB	44	F	26.6728	0	0	Right colon
10307	DRR171767	Stage_III_IV	Stage_III_IV	IIIB	49	F	22.6409	0	62.1214	Left colon
10322	DRR127485	Stage_III_IV	Stage_III_IV	IIIB	70	F	21.9076	0	0	Left colon and Right colon
10367	DRR171472	Stage_III_IV	Stage_III_IV	IIIB	58	M	28.0557	1600	0	Rectum
10544	DRR162777	Stage_III_IV	Stage_III_IV	IIIB	48	M	23.03	200	12.66	Rectum
10556	DRR127603	Stage_III_IV	Stage_III_IV	IIIB	45	F	23.4224	0	174.214	Rectum
10616	DRR127625	Stage_III_IV	Stage_III_IV	IIIB	64	M	23.1084	320	84.2	Rectum
10635	DRR171858	Stage_III_IV	Stage_III_IV	IIIB	77	M	23.3377	0	0	Right colon
10656	DRR127685	Stage_III_IV	Stage_III_IV	IIIB	70	M	24.2424	880	0	Rectum
10660	DRR171859	Stage_III_IV	Stage_III_IV	IIIB	67	F	25.4375	0	54	Rectum
10665	DRR171891	Stage_III_IV	Stage_III_IV	IIIB	64	M	20.4467	880	180	Rectum
10715	DRR171905	Stage_III_IV	Stage_III_IV	IIIB	60	M	23.4236	0	1266	Right colon
10754	DRR127700	Stage_III_IV	Stage_III_IV	IIIB	46	F	17.4449	56	1366	Rectum
10760	DRR171909	Stage_III_IV	Stage_III_IV	IIIB	59	F	20.5049	100	14.66	Left colon
10765	DRR171879	Stage_III_IV	Stage_III_IV	IIIB	49	M	37.551	200	16.86	Right colon
10813	DRR127638	Stage_III_IV	Stage_III_IV	IIIB	32	F	22.3478	240	0	Rectum
10847	DRR127720	Stage_III_IV	Stage_III_IV	IIIB	73	F	20.5457	0	0	Right colon
10380	DRR127767	Stage_III_IV	Stage_III_IV	IIIC	28	M	26.2976	0	0	Rectum
10461	DRR127559	Stage_III_IV	Stage_III_IV	IIIC	46	M	19.1512	560	1203	Rectum
10532	DRR171819	Stage_III_IV	Stage_III_IV	IIIC	60	M	23.2254	0	0	Left colon
10646	DRR127647	Stage_III_IV	Stage_III_IV	IIIC	67	F	20.1746	0	0	Rectum
10604	DRR127594	Stage_III_IV	Stage_III_IV	Iva	69	M	21.5139	980	0	Left colon
00001	DRR171459	Stage_III_IV	Stage_III_IV	IVA	69	F	22.5069	0	0	Rectum
10201	DRR127521	Stage_III_IV	Stage_III_IV	IVA	38	M	24.3911	216	0	Right colon
10213	DRR171764	Stage_III_IV	Stage_III_IV	IVA	49	M	26.1224	750	67.5333	Rectum
10284	DRR171750	Stage_III_IV	Stage_III_IV	IVA	73	M	23.3355	820	638.786	Rectum
10332	DRR127481	Stage_III_IV	Stage_III_IV	IVA	61	M	28.2933	1680	0	Left colon and Right colon
10468	DRR171794	Stage_III_IV	Stage_III_IV	IVA	52	M	23.255	640	348	Rectum
10483	DRR127580	Stage_III_IV	Stage_III_IV	IVA	63	F	17.4818	495	0	Rectum
10492	DRR171805	Stage_III_IV	Stage_III_IV	IVA	63	M	24.8591	420	693	Rectum
10513	DRR127579	Stage_III_IV	Stage_III_IV	IVA	70	M	20.5761	300	0	Right colon
10514	DRR171800	Stage_III_IV	Stage_III_IV	IVA	59	M	24.841	780	360	Right colon
10527	DRR127557	Stage_III_IV	Stage_III_IV	IVA	62	M	24.6181	630	1899	Right colon
10566	DRR127617	Stage_III_IV	Stage_III_IV	IVA	59	F	22.6562	330	0	Left colon
10582	DRR162779	Stage_III_IV	Stage_III_IV	IVA	70	M	18.9619	1000	0	Rectum
10714	DRR127674	Stage_III_IV	Stage_III_IV	IVA	59	F	20.9566	192	0	Left colon
10476	DRR127567	Stage_III_IV	Stage_III_IV	Ivb	70	F	17.3484	0	0	Right colon
10059	DRR127774	Stage_III_IV	Stage_III_IV	IVB	69	F	25.6369	490	0	Rectum
10171	DRR127515	Stage_III_IV	Stage_III_IV	IVB	30	M	25.6896	0	104.979	Left colon
10238	DRR127478	Stage_III_IV	Stage_III_IV	IVB	66	F	22.6003	0	0	Right colon
10266	DRR127507	Stage_III_IV	Stage_III_IV	IVB	65	M	21.3039	0	0	Right colon
10747	DRR127708	Stage_III_IV	Stage_III_IV	IVB	62	M	25.5937	640	0	Rectum
10839	DRR171871	Stage_III_IV	Stage_III_IV	IVB	58	M	19.6052	320	189.9	Rectum

## Sheet: TableS3
Supplementary Table 3 The statistics of data in discovery cohort 1 and in discovery cohort 2.
Sample(PE)	ReadNum(#)	BaseNum(bp)	MaxLen(bp)	GC%	AT%	Q20	Q30
LZ-0044	102433238	10243323800	100	47.83	52.17	98.09	94.72
LZ-0048	65038070	6503807000	100	49.67	50.33	97.86	94.12
LZ-0064	60965578	6096557800	100	50.12	49.88	98	94.47
LZ-0087	48257922	4825792200	100	48.03	51.97	98.09	94.74
LZ-0098	36786144	3678614400	100	48.61	51.39	97.96	94.4
LZ-0111	49071716	4907171600	100	45.58	54.42	98.31	95.28
LZ-0118	47545516	4754551600	100	47.03	52.97	98.27	95.14
LZ-0126	100634060	10063406000	100	47.45	52.55	98.28	95.16
LZ-0127	87534694	8753469400	100	48.18	51.82	98.08	94.66
LZ-0129	67071226	6707122600	100	47.03	52.97	98.28	95.17
LZ-0132	42434620	4243462000	100	44.22	55.78	98.19	95.01
LZ-0133	43598448	4359844800	100	46.48	53.52	98.22	95.05
LZ-0136	43366406	4336640600	100	47.48	52.52	98.22	95
LZ-0137	37238708	3723870800	100	49.27	50.73	97.98	94.41
LZ-0144	97362982	9736298200	100	44.42	55.58	98.2	95
LZ-0148	68253538	6825353800	100	49.93	50.07	98.07	94.59
LZ-0159	49870554	4987055400	100	47.04	52.96	98.17	94.88
LZ-0161	59642460	5964246000	100	47.44	52.56	98.1	94.72
LZ-0162	33420600	3342060000	100	46.92	53.08	98.17	94.88
LZ-0166	27412354	2741235400	100	44.56	55.44	98.23	95.08
LZ-0169	95423894	9542389400	100	47.99	52.01	98.26	95.08
LZ-0173	52103628	5210362800	100	44.02	55.98	98.12	94.78
LZ-0177	52656194	5265619400	100	45.66	54.34	98.22	95.02
LZ-0181	44282036	4428203600	100	48.39	51.61	98	94.45
LZ-0192	57763068	5776306800	100	47.69	52.31	98.09	94.69
LZ-0201	40778144	4077814400	100	47.72	52.28	98.03	94.53
LZ-0205	104772492	10477249200	100	45.91	54.09	98.16	94.89
LZ-0211	81626240	8162624000	100	50.31	49.69	98.03	94.48
LZ-0214	65500046	6550004600	100	48.12	51.88	98.28	95.19
LZ-0215	51597304	5159730400	100	47.53	52.47	98.23	95.09
LZ-0221	49707352	4970735200	100	48.94	51.06	98.1	94.75
LZ-0224	37113240	3711324000	100	45.16	54.84	98.29	95.25
LZ-0240	88883838	8888383800	100	46.08	53.92	98.22	95.06
LZ-0243	73198486	7319848600	100	46.87	53.13	98.2	95
LZ-0247	62890850	6289085000	100	47.94	52.06	98.13	94.8
LZ-0252	48169842	4816984200	100	47.04	52.96	98.02	94.54
LZ-0254	58782742	5878274200	100	44.92	55.08	98.31	95.28
LZ-0256	35524492	3552449200	100	45.93	54.07	98.34	95.33
LZ-0263	89833712	8983371200	100	43.64	56.36	98.31	95.33
LZ-0266	55360686	5536068600	100	44.52	55.48	98.38	95.47
LZ-0291	69856320	6985632000	100	45.84	54.16	98.26	95.16
LZ-0302	70340414	7034041400	100	48.5	51.5	98.16	94.88
LZ-0304	38614210	3861421000	100	47.16	52.84	98.05	94.66
LZ-0312	35122186	3512218600	100	45.41	54.59	98.23	95.04
LZ-0316	79440384	7944038400	100	44.95	55.05	98.13	94.84
LZ-0321	71605806	7160580600	100	45.35	54.65	98.2	95
LZ-0322	59349316	5934931600	100	46.5	53.5	98.04	94.59
LZ-0327	49166332	4916633200	100	45.48	54.52	98.12	94.8
LZ-0338	50609034	5060903400	100	47.8	52.2	98.04	94.56
LZ-0349	47829376	4782937600	100	50.37	49.63	97.91	94.19
LZ-0353	79676430	7967643000	100	44.23	55.77	98.25	95.1
LZ-0362	70590980	7059098000	100	45.12	54.88	98.26	95.13
LZ-0364	63050598	6305059800	100	45.52	54.48	98.28	95.17
LZ-0369	59586474	5958647400	100	45.11	54.89	98.25	95.11
LZ-0373	59420944	5942094400	100	46.66	53.34	98.22	94.98
LZ-0384	46298082	4629808200	100	45.36	54.64	98.12	94.77
LZ-0387	39162716	3916271600	100	47.02	52.98	98.28	95.14
LZ-0388	72004140	7200414000	100	45.23	54.77	98.17	94.89
LZ-0397	62812722	6281272200	100	44.74	55.26	98.03	94.52
LZ-0411	42264886	4226488600	100	47.28	52.72	97.87	94.06
LZ-0419	52322922	5232292200	100	46.77	53.23	97.92	94.23
LZ-0430	36302408	3630240800	100	45.28	54.72	97.79	93.95
LZ-0437	42386880	4238688000	100	49.01	50.99	97.92	94.19
LZ-0439	31638306	3163830600	100	44.75	55.25	97.91	94.22
LZ-0464	99977576	9997757600	100	49.95	50.05	97.72	93.69
LZ-0498	69755546	6975554600	100	45.53	54.47	97.78	93.94
LZ-0520	61485242	6148524200	100	46.61	53.39	97.71	93.75
LZ-0550	44052236	4405223600	100	47.69	52.31	97.72	93.72
LZ-0561	48468338	4846833800	100	49.67	50.33	97.78	93.83
LZ-0591	42958268	4295826800	100	45.86	54.14	97.85	94.09
LZ-0604	63566558	6356655800	100	47.03	52.97	97.73	93.78
LZ-0605	60092172	6009217200	100	46.61	53.39	97.69	93.66
LZ-0612	81726636	8172663600	100	45.06	54.94	97.8	93.97
LZ-0617	52348644	5234864400	100	51.27	48.73	97.96	94.2
LZ-0621	54029340	5402934000	100	48.6	51.39	98.13	94.66
LZ-0625	59794712	5979471200	100	46.94	53.06	98.16	94.74
LZ-0627	82735576	8273557600	100	48.7	51.3	98.09	94.55
LZ-0628	63224356	6322435600	100	47.91	52.09	98.09	94.56
LZ-0631	61330692	6133069200	100	47.03	52.97	98.15	94.67
LZ-0632	51565944	5156594400	100	49.14	50.85	98.12	94.6
LZ-0643	36470424	3647042400	100	46.24	53.76	98.07	94.61
LZ-0653	40381244	4038124400	100	45.09	54.91	97.02	92.22
LZ-0670	41704524	4170452400	100	46.78	53.22	98.17	94.77
LZ-0674	76123978	7612397800	100	46.83	53.17	98.25	94.97
LZ-0681	83283230	8328323000	100	47.03	52.97	98.19	94.83
LZ-0688	70539314	7053931400	100	50	50	98.19	94.78
LZ-0691	54863144	5486314400	100	46.73	53.27	98.04	94.44
LZ-0697	57132346	5713234600	100	50.23	49.77	97.01	92.11
LZ-0711	50184812	5018481200	100	48.14	51.86	97.13	92.41
LZ-0732	109314224	10931422400	100	47.26	52.74	97.35	92.92
LZ-0734	72087354	7208735400	100	52.79	47.21	96.86	91.75
LZ-0739	65295858	6529585800	100	47.75	52.25	97.2	92.61
LZ-0740	46993880	4699388000	100	45.45	54.54	97.22	92.68
LZ-0758	41853116	4185311600	100	45.35	54.65	97.34	92.94
LZ-0761	41180768	4118076800	100	46.69	53.31	97.35	92.91
LZ-0763	86611570	8661157000	100	46.98	53.02	97.4	93.01
LZ-0785	73180902	7318090200	100	47.46	52.54	97.22	92.64
LZ-0789	51795526	5179552600	100	44.97	55.03	97.21	92.65
A10A	67318902	6731890200	100	43.41	56.59	98.13	91.72
M113A	60820472	6082047200	100	45.55	54.45	94.83	82.19
M115A	29589862	2958986200	100	42.3	57.7	95.64	84.34
M118A	45637278	4563727800	100	43.19	56.81	95.49	83.72
M122A	52854792	5285479200	100	46.31	53.69	95.11	82.4
M123A	60073374	6007337400	100	46.24	53.76	95.15	82.52
M2-PK002A	72260226	7226022600	100	42.16	57.84	98.16	91.79
M2-PK007A	51292156	5129215600	100	45.81	54.19	95.97	84.52
M2-PK013A	52102228	5210222800	100	45.81	54.19	95.47	83.23
M2-PK017A	61472286	6147228600	100	47.42	52.58	95.55	83.4
M2-PK018A	62349482	6234948200	100	43.73	56.27	96.97	87.86
M2-PK019A	43205192	4320519200	100	47.51	52.49	98.09	91.34
M2-PK030A	62319068	6231906800	100	45.24	54.76	98.32	92.28
M2-PK041A	72370444	7237044400	100	42.93	57.07	98.01	91.22
M2-PK043A	63781394	6378139400	100	44.75	55.25	96.45	86.94
M2-PK046A	52187750	5218775000	100	48.95	51.05	95.88	84.47
M2-PK055A	62149784	6214978400	100	46.68	53.32	96.19	85.6
M2-PK065A	35025672	3502567200	100	44.42	55.58	96.97	88.75
M2-PK066A	38286210	3828621000	100	45.68	54.32	96.89	88.4
M2-PK067A	38421068	3842106800	100	46.81	53.19	96.8	88.01
M2-PK084A	36345768	3634576800	100	43.56	56.44	97.06	89.12
MSC103A	58518194	5851819400	100	45.83	54.17	98.46	93.02
MSC119A	49356502	4935650200	100	45.64	54.36	98.58	93.44
MSC1A	40407172	4040717200	100	49.94	50.06	96.16	85.65
MSC4A	42423706	4242370600	100	45.77	54.23	96.68	87.59
MSC54A	50539146	5053914600	100	43.86	56.14	98.62	93.76
MSC5A	10961564	1096156400	100	45.73	54.27	98.59	93.57
MSC63A	40240288	4024028800	100	44.37	55.63	96.49	87.09
MSC6A	48287820	4828782000	100	44.54	55.46	96.65	87.48
MSC76A	44341480	4434148000	100	47.7	52.3	98.34	92.49
MSC78A	65450728	6545072800	100	43.6	56.4	98.76	94.2
MSC79A	57315876	5731587600	100	47.18	52.82	98.12	91.76
LZ-01005-T	35723020	3572302000	100	43.12	56.88	99.34	93.63
LZ-01010-T	33279004	3327900400	100	45.45	54.55	99.3	93.38
LZ-01012-T	48739104	4873910400	100	44.89	55.11	99.46	94.68
LZ-01019-T	52344546	5234454600	100	43.64	56.36	99.49	94.84
LZ-01022-T	31606880	3160688000	100	44.65	55.35	99.34	93.71
LZ-01025-T	41323916	4132391600	100	45.88	54.12	99.35	93.74
LZ-01028-T	30564310	3056431000	100	44.71	55.29	99.18	93.84
LZ-01029-T	31036076	3103607600	100	44.55	55.45	99.01	92.8
LZ-01030-T	42951426	4295142600	100	45.8	54.2	99.38	94.04
LZ-01036-T	32521520	3252152000	100	44.19	55.81	99.07	93.22
LZ-01039-T	63230990	6323099000	100	45.83	54.17	99.55	95.31
LZ-01040-T	39296950	3929695000	100	44.01	55.99	99.35	93.72
LZ-01042-T	25642136	2564213600	100	45.12	54.88	99.06	93.09
LZ-01050-T	45792710	4579271000	100	44.01	55.99	99.27	93.12
LZ-01052-T	52722602	5272260200	100	43.55	56.45	99.37	93.79
LZ-01053-T	49880676	4988067600	100	43.51	56.49	99.43	94.3
LZ-01054-T	40183456	4018345600	100	44.39	55.61	99.23	92.85
LZ-01055-T	35903194	3590319400	100	45.5	54.5	99.41	94.33
LZ-01057-T	40329986	4032998600	100	44.26	55.74	99.37	93.83
LZ-01060-T	46524404	4652440400	100	44.83	55.17	99.43	94.46
LZ-01061-T	35104832	3510483200	100	45.43	54.57	99.4	94.22
LZ-01064-T	35354496	3535449600	100	43.03	56.97	99.38	93.91
LZ-01066-T	39258426	3925842600	100	44.66	55.34	99.45	94.54
LZ-01067-T	29650960	2965096000	100	45.43	54.57	99.19	92.61
LZ-01070-T	45240992	4524099200	100	42.91	57.09	99.63	95.91
LZ-01073-T	33337544	3333754400	100	44.09	55.91	99.38	93.95
LZ-01074-T	25950916	2595091600	100	44.35	55.65	99.45	94.55
LZ-01076-T	46621696	4662169600	100	43.77	56.23	99.56	95.33
LZ-01077-T	54844220	5484422000	100	44.64	55.36	99.47	94.78
LZ-01078-T	37622666	3762266600	100	45.97	54.03	99.33	93.6
LZ-01085-T	37733650	3773365000	100	42.49	57.51	99.35	93.69
LZ-01092-T	74314424	7431442400	100	43.8	56.2	99.64	96.02
LZ-01095-T	41564414	4156441400	100	46.11	53.89	99.41	94.21
LZ-01097-T	32311032	3231103200	100	46.93	53.07	99.28	93.31
LZ-01098-T	9786040	978604000	100	43.31	56.69	98.98	92.59
LZ-01103-T	58697994	5869799400	100	40.88	59.12	99.71	96.59
LZ-01107-T	54043960	5404396000	100	43.05	56.95	99.56	95.28
LZ-01111-T	39769024	3976902400	100	43.8	56.2	99.39	93.91
LZ-01116-T	38984488	3898448800	100	44.83	55.17	99.36	93.78
LZ-01117-T	52306280	5230628000	100	43.67	56.33	99.59	95.51
LZ-01122-T	39282826	3928282600	100	43.87	56.13	99.43	94.28
LZ-01123-T	47555404	4755540400	100	44.9	55.1	99.45	94.48
LZ-01128-T	48020446	4802044600	100	45.05	54.95	99.42	94.22
LZ-01136-T	39130058	3913005800	100	44.39	55.61	99.36	93.72
LZ-01138-T	33481198	3348119800	100	44	56	99.33	93.49
LZ-01141-T	39143164	3914316400	100	43.64	56.36	99.38	93.86
LZ-01144-T	44269924	4426992400	100	45.81	54.19	99.43	94.3
LZ-01148-T	34447180	3444718000	100	44.42	55.58	99.59	95.53
LZ-01153-T	39023746	3902374600	100	43.05	56.95	99.34	93.61
LZ-01157-T	48447766	4844776600	100	48.82	51.18	99.39	94.24
LZ-01159-T	40387292	4038729200	100	43.8	56.2	99.44	94.34
LZ-01165-T	43415308	4341530800	100	44.42	55.58	99.43	94.31
LZ-01167-T	45846626	4584662600	100	42.1	57.9	99.56	95.23
LZ-01169-T	37062346	3706234600	100	48.28	51.72	99.38	94.1
LZ-0265-T	27831714	2783171400	100	44.66	55.34	99.03	92.9
LZ-0270-T	31983316	3198331600	100	44.32	55.68	99.1	93.41
LZ-0274-T	30560142	3056014200	100	51.55	48.45	99.08	93.41
LZ-0285-T	25050060	2505006000	100	43.99	56.01	99	92.68
LZ-0289-T	38348020	3834802000	100	44.88	55.12	99.18	93.94
LZ-0326-T	24763752	2476375200	100	46.26	53.74	99.1	93.45
LZ-0351-T	22461184	2246118400	100	45.25	54.75	99.03	92.94
LZ-0392-T	19890304	1989030400	100	45.03	54.97	99.02	92.86
LZ-0400-T	37996524	3799652400	100	44.86	55.14	99.22	94.23
LZ-0410-T	21243920	2124392000	100	43.66	56.34	99.06	93.07
LZ-0553-T	34224156	3422415600	100	43.38	56.62	99.13	93.59
LZ-0556-T	32815024	3281502400	100	44.12	55.88	99.1	93.37
LZ-0564-T	47045836	4704583600	100	45.12	54.88	99.24	94.3
LZ-0569-T	34471538	3447153800	100	46.37	53.63	99.16	93.82
LZ-0585-T	29590056	2959005600	100	46.41	53.59	99.1	93.44
LZ-0590-T	29189766	2918976600	100	46.75	53.25	99	92.72
LZ-0593-T	29454066	2945406600	100	46.94	53.06	99.11	93.54
LZ-0614-T	40240764	4024076400	100	46.74	53.26	99.23	94.32
LZ-0656-T	40748764	4074876400	100	45.34	54.66	99.48	94.77
LZ-0670-T	33199278	3319927800	100	44.22	55.78	99.35	93.7
LZ-0711-T	49103396	4910339600	100	44.25	55.75	99.5	94.91
LZ-0732-T	52214902	5221490200	100	44.34	55.66	99.49	94.75
LZ-0734-T	46575328	4657532800	100	47.06	52.94	99.44	94.55
LZ-0739-T	51576744	5157674400	100	45.48	54.52	99.48	94.72
LZ-0740-T	64970220	6497022000	100	42.88	57.12	99.54	95.12
LZ-0741-T	53313398	5331339800	100	43.88	56.12	99.55	95.19
LZ-0748-T	25317894	2531789400	100	45.41	54.59	99.16	93.77
LZ-0755-T	26595322	2659532200	100	44.45	55.55	99.1	93.41
LZ-0758-T	45379488	4537948800	100	43.68	56.32	99.45	94.43
LZ-0760-T	49089664	4908966400	100	43.47	56.53	99.46	94.5
LZ-0761-T	27415508	2741550800	100	44.06	55.94	99.03	92.97
LZ-0762-T	34039052	3403905200	100	44.27	55.73	99.06	93.21
LZ-0763-T	21410124	2141012400	100	45.4	54.6	99	92.81
LZ-0768-T	32351070	3235107000	100	45.52	54.48	99.36	94.15
LZ-0770-T	36850066	3685006600	100	43.97	56.03	99.09	93.43
LZ-0771-T	27211724	2721172400	100	42.55	57.45	99.01	92.84
LZ-0774-T	18274226	1827422600	100	45.2	54.8	99.06	91.91
LZ-0775-T	29007044	2900704400	100	45.67	54.33	99.11	93.49
LZ-0777-T	40322904	4032290400	100	45.7	54.3	99.31	93.84
LZ-0781-T	42240568	4224056800	100	45.97	54.03	99.27	93.51
LZ-0782-T	30509638	3050963800	100	46.88	53.12	99.25	93.35
LZ-0787-T	28789874	2878987400	100	46.03	53.97	99.37	94.23
LZ-0789-T	34207988	3420798800	100	43.41	56.59	99.12	93.53
LZ-0794-T	41997460	4199746000	100	44.11	55.89	99.15	93.74
LZ-0795-T	26727466	2672746600	100	44.15	55.85	99.01	92.81
LZ-0803-T	36583792	3658379200	100	42.84	57.16	99.13	93.61
LZ-0805-T	25886742	2588674200	100	45.09	54.91	99.31	93.78
LZ-0807-T	36468530	3646853000	100	44.84	55.16	99.34	94.02
LZ-0809-T	39863518	3986351800	100	42.27	57.73	99.2	94.12
LZ-0821-T	5650548	565054800	100	43.59	56.41	99.18	92.7
LZ-0833-T	31378438	3137843800	100	44.61	55.39	99.08	93.29
LZ-0844-T	33868768	3386876800	100	44.95	55.05	99.28	93.43
LZ-0845-T	22039364	2203936400	100	45.8	54.2	98.99	92.72
LZ-0855-T	30096258	3009625800	100	45.07	54.93	98.94	92.42
LZ-0858-T	31349468	3134946800	100	46.81	53.19	99	92.78
LZ-0862-T	33973642	3397364200	100	45.39	54.61	99.03	92.98
LZ-0869-T	27254486	2725448600	100	42.88	57.12	98.97	92.52
LZ-0873-T	25636694	2563669400	100	44.41	55.59	99.02	92.9
LZ-0880-T	24551876	2455187600	100	44.87	55.13	99.06	93.12
LZ-0884-T	18965736	1896573600	100	45.53	54.47	98.98	92.72
LZ-0885-T	44302362	4430236200	100	46.55	53.45	99.08	93.35
LZ-0892-T	40645130	4064513000	100	43.08	56.92	99.23	94.26
LZ-0894-T	34403068	3440306800	100	46.22	53.78	99.08	93.34
LZ-0897-T	35103710	3510371000	100	44.05	55.95	99.07	93.25
LZ-0917-T	17309408	1730940800	100	42.41	57.59	99.15	93.72
LZ-0918-T	38899636	3889963600	100	46.98	53.02	99.11	93.57
LZ-0919-T	29580936	2958093600	100	43.43	56.57	99.1	93.38
LZ-0926-T	31874148	3187414800	100	44.22	55.78	99.14	93.59
LZ-0941-T	30590100	3059010000	100	44.31	55.69	99.11	93.4
LZ-0957-T	33207256	3320725600	100	44.98	55.02	99.05	93.06
LZ-0970-T	38761354	3876135400	100	43.37	56.63	99.05	93
LZ-0984-T	33211102	3321110200	100	47.2	52.8	99.11	93.46

## Sheet: TableS4
Supplementary Table 4 The species biomarkers enriched in advanced adenoma group or in normal control group (differential analysis between advanced adenoma patients and normal controls) in discovery cohort 1.
No.	Species biomarker	Abundance (Advanced Adenoma_median)	Abundance (NC_median)	Wilcoxon rank-sum test p_values (NC-Advanced Adenoma)	Wilcoxon rank-sum test q_values (NC-Advanced Adenoma)	Enriched in
1	Lactobacillus_ruminis_CAG:367	7.88717e-05	6.802e-07	1.75507e-06	0.0111781	Advanced Adenoma
2	Acidovorax_sp._JS42	8.87827e-08	2.95291e-09	3.33228e-06	0.0111781	Advanced Adenoma
3	Alicycliphilus_sp._B1	6.6827e-08	9.77506e-11	3.65738e-05	0.0817911	Advanced Adenoma
4	[Clostridium]_glycyrrhizinilyticum	7.97712e-05	4.00308e-05	8.02412e-05	0.10626	Advanced Adenoma
5	Klebsiella_phage_KP15	0.00179676	5.40137e-07	0.000128779	0.10626	Advanced Adenoma
6	Klebsiella_phage_KP27	0.00271131	1.03014e-06	0.00013986	0.10626	Advanced Adenoma
7	Actinomyces_graevenitzii	3.80969e-06	1.46152e-06	0.000142546	0.10626	Advanced Adenoma
8	Bifidobacterium_bifidum_CAG:234	9.65744e-05	3.35659e-05	0.000308866	0.163752	Advanced Adenoma
9	bacterium_F082	2.56107e-06	6.1774e-06	0.000392968	0.16691	Normal Control
10	Eubacterium_sp._CAG:202	0.00362494	0.000494535	0.000460446	0.16691	Advanced Adenoma
11	Clostridium_sp._ASF502	2.06087e-06	1.63771e-06	0.00058218	0.185993	Advanced Adenoma
12	Scardovia_inopinata	5.5182e-08	1.43975e-08	0.000897333	0.215008	Advanced Adenoma
13	Pseudomonas_sp._YS-1p	1.47968e-07	7.40241e-08	0.00117821	0.235648	Advanced Adenoma
14	Tetrasphaera_japonica	2.4099e-07	2.86744e-09	0.00121086	0.235648	Advanced Adenoma
15	Firmicutes_bacterium_CAG:272	5.3214e-05	1.25659e-07	0.00129959	0.235648	Advanced Adenoma
16	Blumeria_graminis	1.0521e-07	2.99959e-09	0.00159219	0.254333	Advanced Adenoma
17	Bacteroides_sp._UW	0.00226942	0.0048859	0.00258788	0.303088	Normal Control
18	Bifidobacterium_tsurumiense	2.76924e-09	2.20594e-10	0.00275525	0.30495	Advanced Adenoma
19	Olsenella_sp._oral_taxon_807	3.06513e-07	6.04152e-08	0.00634741	0.402039	Advanced Adenoma
20	Streptococcus_sp._263_SSPC	4.55302e-06	2.2316e-06	0.00734614	0.415913	Advanced Adenoma
21	Alcanivorax_sp._NBRC_102024	0	5.67799e-09	0.0114084	0.447597	Normal Control
22	Bacteroides_eggerthii_CAG:109	0.00189898	0.00183422	0.0235724	0.558787	Advanced Adenoma
23	Corynebacteriales_bacterium_X1698	2.12469e-08	0	0.0244484	0.558787	Advanced Adenoma
24	Yersinia_intermedia	5.25218e-07	4.38902e-07	0.0384617	0.632176	Advanced Adenoma
25	Clostridium_sp._1_1_41A1FAA	1.61522e-05	1.6858e-05	0.0464715	0.632176	Normal Control

## Sheet: TableS5
Supplementary Table 5 The progressive disease genus markers for colorectal advanced adenoma and colorectal cancer in gut microbiome in discovery cohort 1 and in discovery cohort 2.
No.	Progressive disease genus marker	In discovery cohort 1						In discovery cohort 2
		Abundance (NC_median)	Abundance (Advanced Adenoma_median)	Abundance (CRC_median)	KW test p_values (NC-Advanced Adenoma-CRC)	KW test q_values (NC-Advanced Adenoma-CRC)	type	Abundance (NC-T_median)	Abundance (Advanced Adenoma-T_median)	Abundance (CRC-T_median)	KW test p_values (NC-T-Advanced Adenoma-T-CRC-T)	KW test q_values (NC-T-Advanced Adenoma-T-CRC-T)	type
1	Fusobacterium	9.09853e-06	1.74996e-05	0.00166186	5.17759e-10	3.72786e-09	increase	1.0574e-05	2.26206e-05	0.000284248	0.000627962	0.0071169	increase
2	Granulicatella	1.2455e-06	2.11374e-06	2.00631e-05	5.25772e-11	5.67833e-10	increase	3.13478e-06	5.02932e-06	9.28731e-06	0.0209637	0.0277362	increase
3	Alkaliphilus	3.14305e-10	1.24805e-09	5.01071e-09	0.000564733	0.00112947	increase	0	1.13696e-09	7.26374e-09	0.0344067	0.0382314	increase
4	Frischella	2.88997e-09	5.07107e-09	3.21526e-08	0.00487325	0.00692514	increase	2.55585e-09	6.91726e-09	2.17306e-08	0.00367388	0.0166715	increase
5	Abiotrophia	6.81979e-09	7.05924e-08	6.47495e-07	1.126e-06	3.68508e-06	increase	1.34134e-07	2.72649e-07	4.1009e-07	0.0373625	0.0384947	increase

## Sheet: TableS6
Supplementary Table 6 The progressive disease species markers for colorectal advanced adenoma and colorectal cancer in gut microbiome in discovery cohort 1 and in discovery cohort 2.
No.	Progressive disease species marker	In discovery cohort 1						In discovery cohort 2
		Abundance (NC_median)	Abundance (Advanced Adenoma_median)	Abundance (CRC_median)	KW test p_values (NC-Advanced Adenoma-CRC)	KW test q_values (NC-Advanced Adenoma-CRC)	type	Abundance (NC-T_median)	Abundance (Advanced Adenoma-T_median)	Abundance (CRC-T_median)	KW test p_values (NC-T-Advanced Adenoma-T-CRC-T)	KW test q_values (NC-T-Advanced Adenoma-T-CRC-T)	type
1	Prevotella nigrescens	3.1009e-07	8.29219e-07	2.96827e-06	0.0134795	0.0160246	increase	5.23075e-07	9.39619e-07	8.89948e-06	0.000152018	0.00101942	increase
2	Streptococcus sp. 263_SSPC	1.34527e-06	2.81789e-06	5.89143e-06	0.000211921	0.000461879	increase	3.00124e-06	5.51565e-06	8.8683e-06	0.0300447	0.0397913	increase
3	Escherichia phage pro147	0	2.48083e-06	6.09453e-06	0.0263883	0.0284525	increase	0	1.24894e-06	7.82049e-06	0.042905	0.0461347	increase
4	Enterobacteria phage fiAA91-ss	1.22666e-07	3.27133e-06	1.05903e-05	0.00355208	0.00540764	increase	0	2.08482e-07	7.57223e-06	0.00240112	0.0101381	increase
5	Enterobacteria phage YYZ-2008	1.34728e-06	3.08921e-06	6.11112e-06	0.0251277	0.0273827	increase	8.25598e-07	2.78982e-06	4.45107e-06	0.0255142	0.0367945	increase
6	Atopobium parvulum	4.36157e-07	6.72279e-07	2.26183e-06	3.46772e-06	1.03423e-05	increase	8.91364e-07	1.89857e-06	4.31653e-06	0.00831753	0.020056	increase
7	Fusobacterium periodonticum	1.62691e-07	3.82347e-07	6.36561e-06	9.82676e-10	9.28083e-09	increase	1.1719e-06	2.04703e-06	4.27255e-06	0.0362453	0.0417371	increase
8	Anaerococcus vaginalis	0	3.88885e-08	1.03132e-06	9.70718e-12	3.09416e-10	increase	6.06998e-08	1.72239e-07	4.40254e-07	0.00057142	0.0032571	increase
9	Streptobacillus moniliformis	0	1.25912e-08	5.07279e-07	3.92196e-05	0.00010001	increase	6.54163e-08	1.10511e-07	4.18415e-07	0.0138246	0.0255741	increase
10	Abiotrophia defectiva	6.81979e-09	7.05924e-08	6.47495e-07	1.126e-06	3.7049e-06	increase	1.34134e-07	2.72649e-07	4.1009e-07	0.0373625	0.0425676	increase
11	Streptococcus caballi	6.91176e-10	3.2196e-09	1.33386e-07	4.74988e-07	1.76161e-06	increase	3.0087e-09	7.07919e-09	1.19371e-07	0.00156519	0.00713727	increase
12	Alcanivorax hongdengensis	1.47441e-08	2.69823e-08	6.20009e-07	2.12959e-08	1.11968e-07	increase	1.23867e-08	2.96131e-08	1.02581e-07	0.0131626	0.0254328	increase
13	Aeromonas dhakensis	5.78468e-08	1.15296e-07	2.80168e-07	0.00767488	0.00998518	increase	2.57734e-08	5.64996e-08	9.59072e-08	0.0431581	0.0461347	increase
14	Streptomyces turgidiscabies	0	1.22112e-08	9.0822e-08	2.9033e-06	8.76145e-06	increase	0	8.84514e-09	4.65084e-08	0.000910414	0.00451248	increase
15	Acinetobacter venetianus	7.85324e-09	1.61943e-08	4.10082e-08	0.047795	0.0481728	increase	6.7944e-09	1.19114e-08	2.83872e-08	0.0349597	0.0417062	increase
16	Frischella perrara	2.88997e-09	5.07107e-09	3.21526e-08	0.00487325	0.00702078	increase	2.55585e-09	6.91726e-09	2.17306e-08	0.00367388	0.013157	increase
17	Acholeplasma laidlawii	0	9.72077e-10	4.10592e-09	0.0019417	0.00322563	increase	0	1.29912e-09	6.33791e-09	0.000272516	0.00172593	increase
18	Vibrio rotiferianus	1.02858e-09	1.85338e-09	1.11346e-08	0.0130383	0.0155363	increase	3.36962e-10	2.20103e-09	4.58449e-09	0.02524	0.0367945	increase
19	Alkaliphilus metalliredigens	2.42072e-10	1.24805e-09	2.324e-09	0.0068272	0.009187	increase	0	6.50469e-10	2.92746e-09	0.0377134	0.0425676	increase
20	Aliivibrio salmonicida	4.11799e-11	3.32238e-10	1.58992e-09	0.00409375	0.00606923	increase	1.73539e-10	6.88738e-10	2.56544e-09	0.000749296	0.00406761	increase
21	Paenibacillus sp. Y412MC10	0	2.17195e-10	1.96905e-09	0.000131327	0.000297675	increase	2.73976e-10	4.2053e-10	2.15806e-09	0.00403751	0.013157	increase

## Sheet: TableS7
Supplementary Table 7 The progressive disease gene markers for colorectal advanced adenoma and colorectal cancer in gut microbiome in discovery cohort 1 and in discovery cohort 2.
No.	Progressive disease gene marker	KEGG GENES (Entry)	In dicovery cohort 1						In discovery cohort 2						KEGG Gene Function Information	Organism	Taxonomy (species/strain)
			Abundance (NC_median)	Abundance (Advanced Adenoma_median)	Abundance (CRC_median)	KW test p_values (NC-Advanced Adenoma-CRC)	KW test q_values (NC-Advanced Adenoma-CRC)	type	Abundance (NC-T_median)	Abundance (Advanced Adenoma-T_median)	Abundance (CRC-T_median)	KW test p_values (NC-T-Advanced Adenoma-T-CRC-T)	KW test q_values (NC-T-Advanced Adenoma-T-CRC-T)	type
1	M2-PK003A_GI_0030883	rob:CK5_03110	4.00284e-08	6.85956e-08	1.0829e-07	0.0446627	0.0477345	increase	0	4.62999e-08	3.61448e-07	2.65178e-09	2.22026e-07	increase	K04077|1|2.9e-265|910.0|rob:CK5_03110|chaperonin GroEL	rob	Blautia obeum
2	M2-PK003A_GI_0034798	rob:CK5_02570	2.96609e-08	6.76415e-08	1.13065e-07	0.0190425	0.0442602	increase	2.44236e-08	5.00048e-08	2.90639e-07	1.0233e-06	7.62909e-06	increase	K02343|1|9.2e-171|596.0|rob:CK5_02570|DNA polymerase III subunit gamma/tau [EC:2.7.7.7]	rob	Blautia obeum
3	31237_GI_0050959	cct:CC1_14440	0	7.24788e-08	1.98081e-07	0.00158989	0.0303187	increase	0	2.71637e-08	1.40055e-07	0.0285752	0.0336176	increase	K02030|1|2.0e-164|575.0|cct:CC1_14440|polar amino acid transport system substrate-binding protein	cct	Coprococcus catus
4	31009_GI_0053691	cct:CC1_10410	1.68362e-08	5.13905e-08	8.21201e-08	0.0417762	0.0467399	increase	0	1.77192e-08	4.08105e-08	0.0103505	0.0165027	increase	K01647|1|3.0e-269|924.0|cct:CC1_10410|citrate synthase [EC:2.3.3.1]	cct	Coprococcus catus
5	M2-PK003A_GI_0020679	rim:ROI_21850	4.38793e-08	8.74961e-08	1.37986e-07	0.00160888	0.0305216	increase	0	3.57028e-08	3.45126e-07	5.7831e-07	4.96146e-06	increase	K07258|1|1.8e-84|310.0|rim:ROI_21850|D-alanyl-D-alanine carboxypeptidase (penicillin-binding protein 5/6) [EC:3.4.16.4]	rim	Roseburia intestinalis M50/1
6	31009_GI_0052407	cct:CC1_23670	0	4.31371e-08	6.57589e-08	0.0381788	0.0456242	increase	0	1.97934e-08	5.16539e-08	0.0308206	0.0354077	increase	K18707|1|1.9e-266|914.0|cct:CC1_23670|threonylcarbamoyladenosine tRNA methylthiotransferase MtaB [EC:2.8.4.5]	cct	Coprococcus catus
7	LZ-0087_GI_0033178	rim:ROI_35960	1.75181e-07	5.25707e-08	0	0.0373506	0.0492993	decrease	5.95638e-08	3.1421e-08	0	0.00218364	0.00801796	decrease	K01933|1|2.2e-197|685.0|rim:ROI_35960|phosphoribosylformylglycinamidine cyclo-ligase [EC:6.3.3.1]	rim	Roseburia intestinalis M50/1
8	31009_GI_0076070	cct:CC1_23180	3.60408e-08	7.18198e-08	1.47409e-07	0.0108885	0.0442602	increase	0	3.99087e-08	8.65791e-08	0.00596355	0.0108569	increase	K01940|1|7.2e-243|836.0|cct:CC1_23180|argininosuccinate synthase [EC:6.3.4.5]	cct	Coprococcus catus
9	CCIS50471204ST-4-0_GI_0100258	dmi:Desmer_1874	3.03718e-08	4.62361e-08	7.51991e-08	0.0468961	0.0487195	increase	0	1.66957e-08	1.11675e-07	2.97481e-06	1.78226e-05	increase	K02004|1|1.9e-54|210.0|dmi:Desmer_1874|putative ABC transport system permease protein	dmi	Desulfosporosinus meridiei
10	M2-PK003A_GI_0023211	bprs:CK3_18540	0	9.39109e-08	1.50594e-07	0.0127308	0.0442602	increase	0	5.52643e-08	4.53312e-07	6.06303e-06	3.19582e-05	increase	K06397|1|6.0e-28|122.0|bprs:CK3_18540|stage III sporulation protein AH	bprs	Butyrate-producing bacterium SS3/4
11	LZ-0776_GI_0016617	cct:CC1_11640	4.08688e-08	8.52687e-08	1.32245e-07	0.00551067	0.0442602	increase	0	4.38018e-08	1.25022e-07	0.000647633	0.00170757	increase	K20626|1|4.5e-253|870.0|cct:CC1_11640|lactoyl-CoA dehydratase subunit alpha [EC:4.2.1.54]	cct	Coprococcus catus
12	LZ-0776_GI_0084749	cct:CC1_34200	5.29598e-08	8.70735e-08	1.32154e-07	0.00785653	0.0442602	increase	0	2.97871e-08	1.29321e-07	0.000829194	0.00210551	increase	K00053|1|1.1e-196|682.0|cct:CC1_34200|ketol-acid reductoisomerase [EC:1.1.1.86]	cct	Coprococcus catus
13	LZ-0628_GI_0123790	ece:Z5910	0	1.69183e-07	4.36352e-07	0.00479913	0.0442602	increase	0	5.47404e-08	2.39533e-07	0.0370401	0.0402631	increase	K07357|1|3.5e-117|418.0|ece:Z5910|type 1 fimbriae regulatory protein FimB	ece	Escherichia coli O157:H7 EDL933 (EHEC)
14	LZ-0192_GI_0001337	ecy:ECSE_0139	0	1.83798e-08	1.04731e-07	0.0294778	0.0442602	increase	1.28823e-08	1.93326e-08	6.42648e-08	0.048679	0.0490156	increase	K07347|1|0.0e+00|1760.0|ecy:ECSE_0139|outer membrane usher protein	ecy	Escherichia coli O152:H28 SE11 (commensal)
15	LZ-0133_GI_0096352	ebd:ECBD_2362	0	8.05344e-08	5.75286e-07	0.0226164	0.0442602	increase	5.27808e-08	8.4076e-08	2.91073e-07	0.0325698	0.036815	increase	K01695|1|5.2e-150|527.0|ebd:ECBD_2362|tryptophan synthase alpha chain [EC:4.2.1.20]	ebd	Escherichia coli BL21-Gold(DE3)pLysS AG
16	CCIS81710917ST-20-0_GI_0000690	bdo:EL88_23670	1.5249e-07	4.95982e-08	0	0.0365698	0.0492993	decrease	1.42899e-07	5.71893e-08	2.02226e-08	0.00875124	0.0163649	decrease	K09955|1|0.0e+00|1663.0|bdo:EL88_23670|uncharacterized protein	bdo	Phocaeicola dorei HS1_L_1_B_010
17	LZ-0044_GI_0054998	bdo:EL88_21855	4.9868e-07	6.89222e-08	0	0.00398302	0.0492993	decrease	2.18999e-07	1.44646e-07	2.74076e-08	0.00759882	0.0151751	decrease	K05989|1|0.0e+00|2416.0|bdo:EL88_21855|alpha-L-rhamnosidase [EC:3.2.1.40]	bdo	Phocaeicola dorei HS1_L_1_B_010
18	31256_GI_0066369	cct:CC1_08000	3.6012e-08	8.21276e-08	1.57942e-07	0.0176656	0.0442602	increase	0	3.8239e-08	1.12001e-07	0.0105667	0.0167347	increase	K10117|1|2.0e-253|871.0|cct:CC1_08000|raffinose/stachyose/melibiose transport system substrate-binding protein	cct	Coprococcus catus
19	31009_GI_0040433	cct:CC1_32230	3.06803e-08	5.14266e-08	1.16914e-07	0.00191233	0.032653	increase	1.59953e-08	3.35965e-08	1.186e-07	0.00182721	0.00412953	increase	K12952|1|0.0e+00|1510.0|cct:CC1_32230|cation-transporting ATPase E [EC:3.6.3.-]	cct	Coprococcus catus
20	31233_GI_0026035	cct:CC1_03600	0	3.59947e-08	7.16154e-08	0.00723338	0.0442602	increase	0	2.52956e-08	6.37396e-08	0.0275763	0.0327542	increase	K01439|1|9.7e-247|849.0|cct:CC1_03600|succinyl-diaminopimelate desuccinylase [EC:3.5.1.18]	cct	Coprococcus catus
21	31009_GI_0078182	cct:CC1_03220	0	3.66919e-08	1.024e-07	0.0270221	0.0442602	increase	0	1.95212e-08	5.51371e-08	0.0188862	0.025161	increase	K00836|1|4.1e-239|823.0|cct:CC1_03220|diaminobutyrate-2-oxoglutarate transaminase [EC:2.6.1.76]	cct	Coprococcus catus
22	LZ-0776_GI_0055784	cct:CC1_13380	5.43791e-08	8.31576e-08	1.58945e-07	0.00274571	0.0375371	increase	0	4.71654e-08	1.39885e-07	0.000703028	0.00182958	increase	K08483|1|7.1e-311|1062.0|cct:CC1_13380|phosphotransferase system, enzyme I, PtsI [EC:2.7.3.9]	cct	Coprococcus catus
23	LZ-0776_GI_0081858	cct:CC1_11570	0	7.22673e-08	1.51539e-07	0.0111574	0.0442602	increase	0	1.82817e-08	4.75274e-08	0.0207853	0.0269486	increase	K03308|1|1.0e-252|869.0|cct:CC1_11570|neurotransmitter:Na+ symporter, NSS family	cct	Coprococcus catus
24	LZ-0776_GI_0041862	rim:ROI_26810	4.5934e-08	1.02188e-07	2.18976e-07	0.000833811	0.0218234	increase	0	4.02309e-08	1.63087e-07	0.00201525	0.00446641	increase	K01424|1|8.0e-66|248.0|rim:ROI_26810|L-asparaginase [EC:3.5.1.1]	rim	Roseburia intestinalis M50/1
25	LZ-0776_GI_0094797	cct:CC1_25190	0	6.81267e-08	1.75637e-07	0.0133236	0.0442602	increase	0	3.87914e-08	1.49059e-07	0.000121335	0.000406048	increase	K02073|1|5.9e-166|580.0|cct:CC1_25190|D-methionine transport system substrate-binding protein	cct	Coprococcus catus
26	LZ-0776_GI_0027723	cct:CC1_27730	0	6.91368e-08	1.52262e-07	0.0294878	0.0442602	increase	0	8.22352e-08	1.66748e-07	0.00395955	0.00781056	increase	K07090|1|3.6e-138|488.0|cct:CC1_27730|uncharacterized protein	cct	Coprococcus catus
27	M2-PK003A_GI_0023425	rto:RTO_26220	4.0738e-08	9.05457e-08	1.72076e-07	0.00137022	0.0280714	increase	0	3.24963e-08	3.31812e-07	5.14024e-08	9.8567e-07	increase	K01956|1|3.7e-174|608.0|rto:RTO_26220|carbamoyl-phosphate synthase small subunit [EC:6.3.5.5]	rto	Ruminococcus torques
28	M2-PK003A_GI_0049919	csh:Closa_0940	4.75227e-08	7.50289e-08	1.2748e-07	0.0290818	0.0442602	increase	0	3.68419e-08	3.39776e-07	3.04865e-09	2.44015e-07	increase	K00928|1|2.7e-170|595.0|csh:Closa_0940|aspartate kinase [EC:2.7.2.4]	csh	Clostridium saccharolyticum WM1
29	LZ-0776_GI_0092186	cct:CC1_03880	0	5.92991e-08	1.8835e-07	0.000870908	0.0221429	increase	0	2.51294e-08	6.14468e-08	0.0284571	0.0335173	increase	K01714|1|2.4e-169|592.0|cct:CC1_03880|4-hydroxy-tetrahydrodipicolinate synthase [EC:4.3.3.7]	cct	Coprococcus catus
30	LZ-0776_GI_0027732	cct:CC1_27630	5.61129e-08	1.03062e-07	1.79758e-07	0.023659	0.0442602	increase	0	3.07788e-08	1.7676e-07	0.00896439	0.0148444	increase	K02057|1|1.2e-191|666.0|cct:CC1_27630|simple sugar transport system permease protein	cct	Coprococcus catus
31	31360_GI_0094302	fpa:FPR_09230	0	8.00844e-08	1.54313e-07	0.00194419	0.032653	increase	0	1.91441e-08	5.90799e-08	0.00203641	0.00450539	increase	K03737|1|1.1e-232|802.0|fpa:FPR_09230|pyruvate-ferredoxin/flavodoxin oxidoreductase [EC:1.2.7.1 1.2.7.-]	fpa	Faecalibacterium prausnitzii SL3/3
32	31009_GI_0068588	cct:CC1_33810	3.06749e-08	5.24457e-08	1.23052e-07	0.0144861	0.0442602	increase	0	3.95672e-08	7.9528e-08	0.0437963	0.0452614	increase	K01876|1|0.0e+00|1196.0|cct:CC1_33810|aspartyl-tRNA synthetase [EC:6.1.1.12]	cct	Coprococcus catus
33	31009_GI_0044030	cct:CC1_15950	3.62256e-08	6.30016e-08	1.23675e-07	0.0169687	0.0442602	increase	0	2.69912e-08	7.05818e-08	0.0271091	0.0323374	increase	K08602|1|0.0e+00|1241.0|cct:CC1_15950|oligoendopeptidase F [EC:3.4.24.-]	cct	Coprococcus catus
34	31009_GI_0045206	cct:CC1_34230	0	4.71528e-08	7.8353e-08	0.0185845	0.0442602	increase	0	2.44169e-08	5.13405e-08	0.0273977	0.0326117	increase	K00052|1|7.1e-207|716.0|cct:CC1_34230|3-isopropylmalate dehydrogenase [EC:1.1.1.85]	cct	Coprococcus catus
35	516A_GI_0027642	tpi:TREPR_3465	5.32896e-08	1.07843e-07	5.59174e-07	0.00390943	0.0429243	increase	2.02468e-08	7.97211e-08	5.93403e-07	3.39391e-05	0.000134842	increase	K05601|1|1.6e-187|652.0|tpi:TREPR_3465|hydroxylamine reductase [EC:1.7.99.1]	tpi	Treponema primitia
36	M2-PK004A_GI_0050174	rob:CK5_15970	0	8.32966e-08	1.63125e-07	0.0248981	0.0442602	increase	0	6.84771e-08	2.58559e-07	0.00884128	0.0146902	increase	K03480|1|3.2e-67|252.0|rob:CK5_15970|transcriptional antiterminator	rob	Blautia obeum
37	M116A_GI_0078616	rto:RTO_17060	0	6.86862e-08	1.49917e-07	0.0213884	0.0442602	increase	0	5.2207e-08	1.34757e-07	0.039641	0.0421748	increase	K03091|1|9.8e-109|390.0|rto:RTO_17060|RNA polymerase sporulation-specific sigma factor	rto	Ruminococcus torques
38	LZ-0044_GI_0121978	rix:RO1_17200	2.33883e-07	4.78467e-08	0	0.0134831	0.0492993	decrease	1.05463e-07	6.07078e-08	0	0.00760982	0.0151807	decrease	K04083|1|2.0e-162|569.0|rix:RO1_17200|molecular chaperone Hsp33	rix	Roseburia intestinalis XB6B4
39	LZ-0087_GI_0014426	rim:ROI_35460	1.88979e-07	2.69133e-08	0	0.0426553	0.0492993	decrease	9.3178e-08	2.85207e-08	0	0.0141716	0.0217655	decrease	K01950|1|0.0e+00|1282.0|rim:ROI_35460|NAD+ synthase (glutamine-hydrolysing) [EC:6.3.5.1]	rim	Roseburia intestinalis M50/1
40	LZ-0087_GI_0018458	rix:RO1_37000	2.54407e-07	2.4195e-08	0	0.0352932	0.0492993	decrease	1.07993e-07	3.0616e-08	0	0.00149674	0.00667003	decrease	K01835|1|0.0e+00|1175.0|rix:RO1_37000|phosphoglucomutase [EC:5.4.2.2]	rix	Roseburia intestinalis XB6B4
41	LZ-0087_GI_0044215	rim:ROI_08340	2.41518e-07	2.0662e-08	0	0.0380833	0.0492993	decrease	5.56542e-08	2.91406e-08	0	0.000611371	0.0044104	decrease	K20444|1|0.0e+00|1716.0|rim:ROI_08340|O-antigen biosynthesis protein [EC:2.4.1.-]	rim	Roseburia intestinalis M50/1
42	LZ-0087_GI_0004643	rix:RO1_01400	2.80061e-07	7.0963e-08	0	0.0471527	0.0494843	decrease	7.46471e-08	4.4859e-08	0	0.0119652	0.0195606	decrease	K00972|1|2.6e-236|814.0|rix:RO1_01400|UDP-N-acetylglucosamine/UDP-N-acetylgalactosamine diphosphorylase [EC:2.7.7.23 2.7.7.83]	rix	Roseburia intestinalis XB6B4
43	LZ-0087_GI_0023057	rix:RO1_10120	2.12961e-07	5.48889e-08	0	0.0192964	0.0492993	decrease	7.9188e-08	4.28583e-08	0	0.00118603	0.00601193	decrease	K02600|1|1.7e-231|798.0|rix:RO1_10120|N utilization substance protein A	rix	Roseburia intestinalis XB6B4
44	LZ-0087_GI_0023047	rix:RO1_10220	1.48497e-07	4.76375e-08	0	0.0443714	0.0492993	decrease	6.3529e-08	3.78923e-08	0	0.00423971	0.0110951	decrease	K00962|1|0.0e+00|1426.0|rix:RO1_10220|polyribonucleotide nucleotidyltransferase [EC:2.7.7.8]	rix	Roseburia intestinalis XB6B4
45	LZ-0087_GI_0008746	rim:ROI_25040	1.60578e-07	2.68104e-08	0	0.0226138	0.0492993	decrease	6.66894e-08	3.56184e-08	0	0.00229202	0.00818807	decrease	K03631|1|0.0e+00|1092.0|rim:ROI_25040|DNA repair protein RecN (Recombination protein N)	rim	Roseburia intestinalis M50/1
46	LZ-0087_GI_0060590	rim:ROI_08290	2.21102e-07	7.05548e-08	0	0.0160437	0.0492993	decrease	1.13455e-07	5.03416e-08	0	0.00231239	0.00822389	decrease	K00971|1|1.9e-264|908.0|rim:ROI_08290|mannose-1-phosphate guanylyltransferase [EC:2.7.7.13]	rim	Roseburia intestinalis M50/1
47	LZ-0087_GI_0019946	rix:RO1_05640	2.10127e-07	5.75626e-08	0	0.0434251	0.0492993	decrease	8.86478e-08	4.58734e-08	0	0.00331967	0.00974861	decrease	K10536|1|3.5e-238|820.0|rix:RO1_05640|agmatine deiminase [EC:3.5.3.12]	rix	Roseburia intestinalis XB6B4
48	LZ-0087_GI_0032521	rim:ROI_33390	3.202e-07	6.7798e-08	0	0.0278485	0.0492993	decrease	7.77269e-08	4.74076e-08	0	0.0298249	0.0350193	decrease	K03439|1|2.5e-122|435.0|rim:ROI_33390|tRNA (guanine-N7-)-methyltransferase [EC:2.1.1.33]	rim	Roseburia intestinalis M50/1
49	LZ-0087_GI_0032674	rix:RO1_23560	1.95944e-07	5.77639e-08	0	0.0102168	0.0492993	decrease	6.58144e-08	2.72702e-08	0	0.00423713	0.0110951	decrease	K02469|1|0.0e+00|1469.0|rix:RO1_23560|DNA gyrase subunit A [EC:5.99.1.3]	rix	Roseburia intestinalis XB6B4
50	LZ-0087_GI_0019943	rim:ROI_13500	2.14082e-07	2.18472e-08	0	0.038647	0.0492993	decrease	4.56361e-08	2.97285e-08	0	0.0200665	0.0269693	decrease	K03406|1|0.0e+00|1243.0|rim:ROI_13500|methyl-accepting chemotaxis protein	rim	Roseburia intestinalis M50/1
51	CCIS02856720ST-4-0_GI_0042961	rix:RO1_05530	2.04495e-07	2.21848e-08	0	0.0482777	0.049546	decrease	5.57713e-08	3.31156e-08	0	0.00108423	0.00583334	decrease	K06207|1|0.0e+00|1324.0|rix:RO1_05530|GTP-binding protein	rix	Roseburia intestinalis XB6B4
52	LZ-0087_GI_0046639	rim:ROI_02290	3.5453e-07	4.6434e-08	0	0.0173146	0.0492993	decrease	5.67232e-08	3.6097e-08	0	0.0361734	0.0400018	decrease	K01738|1|3.2e-173|605.0|rim:ROI_02290|cysteine synthase A [EC:2.5.1.47]	rim	Roseburia intestinalis M50/1
53	LZ-0087_GI_0021099	rix:RO1_26390	2.45816e-07	2.76647e-08	0	0.0456635	0.0494843	decrease	4.48751e-08	2.61326e-08	0	0.00246672	0.00845735	decrease	K01198|1|0.0e+00|1101.0|rix:RO1_26390|xylan 1,4-beta-xylosidase [EC:3.2.1.37]	rix	Roseburia intestinalis XB6B4
54	LZ-0087_GI_0031979	rix:RO1_24410	2.87823e-07	3.979e-08	0	0.0428874	0.0492993	decrease	8.19571e-08	3.13727e-08	0	0.00932242	0.0169354	decrease	K03217|1|1.3e-244|842.0|rix:RO1_24410|YidC/Oxa1 family membrane protein insertase	rix	Roseburia intestinalis XB6B4
55	LZ-0087_GI_0020651	rim:ROI_10910	1.85383e-07	2.68952e-08	0	0.00973811	0.0492993	decrease	1.05283e-07	4.5453e-08	0	0.0156999	0.0232176	decrease	K12574|1|0.0e+00|1167.0|rim:ROI_10910|ribonuclease J [EC:3.1.-.-]	rim	Roseburia intestinalis M50/1
56	LZ-0087_GI_0031981	rix:RO1_24390	2.55639e-07	3.05871e-08	0	0.0333991	0.0492993	decrease	8.0831e-08	3.87045e-08	0	0.0492223	0.0494621	decrease	K03650|1|7.0e-258|886.0|rix:RO1_24390|tRNA modification GTPase [EC:3.6.-.-]	rix	Roseburia intestinalis XB6B4
57	LZ-0087_GI_0027949	rix:RO1_08230	1.72018e-07	3.45552e-08	0	0.0359863	0.0492993	decrease	6.6572e-08	3.12089e-08	0	0.00499345	0.0120273	decrease	K01881|1|0.0e+00|1159.0|rix:RO1_08230|prolyl-tRNA synthetase [EC:6.1.1.15]	rix	Roseburia intestinalis XB6B4
58	LZ-0087_GI_0032841	rim:ROI_25970	2.33447e-07	2.68919e-08	0	0.0366842	0.0492993	decrease	8.18344e-08	4.02723e-08	0	0.0232519	0.0297074	decrease	K07576|1|0.0e+00|1099.0|rim:ROI_25970|metallo-beta-lactamase family protein	rim	Roseburia intestinalis M50/1
59	LZ-0087_GI_0009724	rim:ROI_04390	2.90251e-07	3.11309e-08	0	0.0103649	0.0492993	decrease	6.75141e-08	4.29123e-08	0	0.0171473	0.0245271	decrease	K03431|1|2.8e-259|890.0|rim:ROI_04390|phosphoglucosamine mutase [EC:5.4.2.10]	rim	Roseburia intestinalis M50/1
60	31071_GI_0065233	rix:RO1_23430	1.71964e-07	2.14531e-08	0	0.0325129	0.0492993	decrease	7.72086e-08	2.79596e-08	0	0.00562432	0.012916	decrease	K01992|1|0.0e+00|1298.0|rix:RO1_23430|ABC-2 type transport system permease protein	rix	Roseburia intestinalis XB6B4
61	LZ-0044_GI_0159097	rim:ROI_15970	1.83306e-07	5.10286e-08	0	0.0388866	0.0492993	decrease	8.99576e-08	5.45404e-08	0	0.00854703	0.0161483	decrease	K02045|1|6.6e-214|740.0|rim:ROI_15970|sulfate transport system ATP-binding protein [EC:3.6.3.25]	rim	Roseburia intestinalis M50/1
62	LZ-0550_GI_0004841	rix:RO1_19280	2.99525e-07	4.20287e-08	0	0.0130769	0.0492993	decrease	5.12479e-08	2.31544e-08	0	0.0086665	0.0162848	decrease	K03310|1|8.6e-267|915.0|rix:RO1_19280|alanine or glycine:cation symporter, AGCS family	rix	Roseburia intestinalis XB6B4
63	LZ-0087_GI_0014909	rim:ROI_30400	2.43669e-07	3.04069e-08	0	0.0255362	0.0492993	decrease	8.97183e-08	4.28842e-08	0	0.003088	0.00945228	decrease	K06200|1|0.0e+00|1102.0|rim:ROI_30400|carbon starvation protein	rim	Roseburia intestinalis M50/1
64	LZ-0087_GI_0028745	rim:ROI_17320	1.8197e-07	5.1852e-08	0	0.0108304	0.0492993	decrease	9.00448e-08	4.32052e-08	0	0.0109079	0.0185531	decrease	K01409|1|1.7e-195|679.0|rim:ROI_17320|N6-L-threonylcarbamoyladenine synthase [EC:2.3.1.234]	rim	Roseburia intestinalis M50/1
65	LZ-0044_GI_0140233	rim:ROI_13860	2.13588e-07	5.12499e-08	0	0.0169754	0.0492993	decrease	9.82588e-08	6.14078e-08	0	0.00995075	0.0175551	decrease	K00878|1|1.2e-172|603.0|rim:ROI_13860|hydroxyethylthiazole kinase [EC:2.7.1.50]	rim	Roseburia intestinalis M50/1
66	LZ-0087_GI_0056982	rim:ROI_23660	2.7743e-07	4.6559e-08	0	0.0147536	0.0492993	decrease	5.67195e-08	3.31903e-08	0	0.00337289	0.0098349	decrease	K00278|1|3.6e-242|834.0|rim:ROI_23660|L-aspartate oxidase [EC:1.4.3.16]	rim	Roseburia intestinalis M50/1
67	LZ-0129_GI_0025468	rix:RO1_36760	2.68516e-07	4.51225e-08	0	0.0252151	0.0492993	decrease	9.20383e-08	4.0717e-08	0	0.0176673	0.0249969	decrease	K04042|1|1.6e-138|489.0|rix:RO1_36760|bifunctional UDP-N-acetylglucosamine pyrophosphorylase / Glucosamine-1-phosphate N-acetyltransferase [EC:2.7.7.23 2.3.1.157]	rix	Roseburia intestinalis XB6B4
68	LZ-0129_GI_0022750	rix:RO1_24970	8.63245e-08	2.85548e-08	0	0.0499783	0.0499933	decrease	6.12234e-08	3.06508e-08	0	0.000880156	0.00527074	decrease	K01937|1|0.0e+00|1099.0|rix:RO1_24970|CTP synthase [EC:6.3.4.2]	rix	Roseburia intestinalis XB6B4
69	LZ-0087_GI_0033170	rim:ROI_36040	1.29571e-07	2.09558e-08	0	0.0180132	0.0492993	decrease	5.53186e-08	3.67987e-08	0	0.0188176	0.0259342	decrease	K07720|1|6.1e-310|1059.0|rim:ROI_36040|two-component system, response regulator YesN	rim	Roseburia intestinalis M50/1
70	LZ-0087_GI_0032673	rim:ROI_11360	3.33067e-07	8.21224e-08	0	0.0156856	0.0492993	decrease	1.72519e-07	5.01483e-08	0	0.00791949	0.0155079	decrease	K07052|1|7.8e-149|523.0|rim:ROI_11360|uncharacterized protein	rim	Roseburia intestinalis M50/1
71	LZ-0087_GI_0018226	rix:RO1_14930	2.45727e-07	6.88639e-08	0	0.0301252	0.0492993	decrease	8.88815e-08	3.32711e-08	0	0.00620763	0.0135848	decrease	K06153|1|7.6e-181|630.0|rix:RO1_14930|undecaprenyl-diphosphatase [EC:3.6.1.27]	rix	Roseburia intestinalis XB6B4
72	LZ-0087_GI_0008775	rix:RO1_12160	1.52936e-07	6.94277e-08	0	0.0181697	0.0492993	decrease	7.40272e-08	3.87608e-08	0	0.00225776	0.00811307	decrease	K03565|1|2.0e-115|412.0|rix:RO1_12160|regulatory protein	rix	Roseburia intestinalis XB6B4
73	LZ-0087_GI_0039243	rho:RHOM_09800	2.36128e-07	3.81949e-08	0	0.0230418	0.0492993	decrease	6.85864e-08	3.64373e-08	0	0.00271151	0.00880061	decrease	K03106|1|5.3e-222|767.0|rho:RHOM_09800|signal recognition particle subunit SRP54 [EC:3.6.5.4]	rho	Roseburia hominis
74	LZ-0132_GI_0014224	rix:RO1_34610	1.68498e-07	4.02255e-08	0	0.0195461	0.0492993	decrease	9.1911e-08	5.62553e-08	0	0.0071927	0.0147133	decrease	K01989|1|4.0e-203|704.0|rix:RO1_34610|putative ABC transport system substrate-binding protein	rix	Roseburia intestinalis XB6B4
75	LZ-0087_GI_0011624	rim:ROI_34400	2.9675e-07	6.06763e-08	0	0.0342106	0.0492993	decrease	9.10976e-08	4.24278e-08	0	0.00667534	0.0141632	decrease	K03787|1|3.2e-137|485.0|rim:ROI_34400|5'-nucleotidase [EC:3.1.3.5]	rim	Roseburia intestinalis M50/1
76	LZ-0133_GI_0016773	rim:ROI_16050	1.66434e-07	4.28092e-08	0	0.0301239	0.0492993	decrease	6.90168e-08	4.32003e-08	0	0.00130495	0.00631073	decrease	K01537|1|0.0e+00|1748.0|rim:ROI_16050|Ca2+-transporting ATPase [EC:3.6.3.8]	rim	Roseburia intestinalis M50/1
77	LZ-0087_GI_0025365	rix:RO1_36520	2.15292e-07	3.69773e-08	0	0.0433463	0.0492993	decrease	6.28441e-08	3.8948e-08	0	0.00110933	0.0058568	decrease	K02004|1|0.0e+00|2020.0|rix:RO1_36520|putative ABC transport system permease protein	rix	Roseburia intestinalis XB6B4
78	LZ-0087_GI_0020659	ere:EUBREC_1902	1.69303e-07	4.05449e-08	0	0.0318298	0.0492993	decrease	7.96107e-08	4.94247e-08	0	0.00260395	0.00865887	decrease	K09761|1|2.7e-66|249.0|ere:EUBREC_1902|16S rRNA (uracil1498-N3)-methyltransferase [EC:2.1.1.193]	ere	Eubacterium rectale ATCC 33656
79	LZ-0044_GI_0162760	rim:ROI_13900	2.33066e-07	4.66269e-08	0	0.0217094	0.0492993	decrease	1.33423e-07	4.96138e-08	0	0.00754706	0.0151071	decrease	K03284|1|5.9e-183|637.0|rim:ROI_13900|magnesium transporter	rim	Roseburia intestinalis M50/1
80	MMPU84450604ST_GI_0071179	rim:ROI_00960	1.97226e-07	3.77431e-08	0	0.0324991	0.0492993	decrease	9.04965e-08	4.26553e-08	0	0.000671241	0.0045784	decrease	K04485|1|1.7e-265|911.0|rim:ROI_00960|DNA repair protein RadA/Sms	rim	Roseburia intestinalis M50/1
81	LZ-0550_GI_0042019	rix:RO1_39250	1.95951e-07	4.49874e-08	0	0.0235816	0.0492993	decrease	6.84503e-08	2.76116e-08	0	0.000690552	0.00463665	decrease	K02316|1|0.0e+00|1230.0|rix:RO1_39250|DNA primase [EC:2.7.7.-]	rix	Roseburia intestinalis XB6B4
82	LZ-0087_GI_0032850	rim:ROI_26060	2.01091e-07	4.09617e-08	0	0.0475068	0.0494843	decrease	6.61523e-08	3.87056e-08	0	0.00438543	0.0113029	decrease	K08384|1|0.0e+00|1392.0|rim:ROI_26060|stage V sporulation protein D (sporulation-specific penicillin-binding protein)	rim	Roseburia intestinalis M50/1
83	LZ-0087_GI_0009732	rim:ROI_04300	2.3994e-07	4.62852e-08	0	0.0397708	0.0492993	decrease	9.25849e-08	4.99305e-08	0	0.0160104	0.0234974	decrease	K05832|1|4.8e-174|607.0|rim:ROI_04300|putative ABC transport system permease protein	rim	Roseburia intestinalis M50/1
84	LZ-0087_GI_0023793	rix:RO1_22380	1.83755e-07	4.7114e-08	0	0.0317385	0.0492993	decrease	6.03641e-08	3.74759e-08	0	0.0199857	0.026905	decrease	K00566|1|2.9e-214|741.0|rix:RO1_22380|tRNA-uridine 2-sulfurtransferase [EC:2.8.1.13]	rix	Roseburia intestinalis XB6B4
85	LZ-0087_GI_0023826	rix:RO1_06480	1.95869e-07	1.81662e-08	0	0.0131315	0.0492993	decrease	8.01312e-08	4.16275e-08	0	0.00427557	0.0111524	decrease	K01953|1|0.0e+00|1278.0|rix:RO1_06480|asparagine synthase (glutamine-hydrolysing) [EC:6.3.5.4]	rix	Roseburia intestinalis XB6B4
86	CCIS80834637ST-4-0_GI_0055083	rim:ROI_37640	1.20291e-07	4.12807e-08	0	0.0276105	0.0492993	decrease	5.97335e-08	2.27445e-08	0	0.0142324	0.0218193	decrease	K02005|1|5.5e-262|899.0|rim:ROI_37640|HlyD family secretion protein	rim	Roseburia intestinalis M50/1
87	LZ-0136_GI_0039912	rim:ROI_04120	2.29912e-07	4.96253e-08	0	0.0199187	0.0492993	decrease	7.28014e-08	3.85779e-08	0	0.00716497	0.0146848	decrease	K06410|1|2.9e-161|565.0|rim:ROI_04120|dipicolinate synthase subunit A	rim	Roseburia intestinalis M50/1
88	LZ-0550_GI_0013597	rim:ROI_35830	2.28509e-07	2.19672e-08	0	0.0205533	0.0492993	decrease	8.33342e-08	4.41803e-08	0	0.0153337	0.0228745	decrease	K02117|1|0.0e+00|1183.0|rim:ROI_35830|V/A-type H+/Na+-transporting ATPase subunit A [EC:3.6.3.14 3.6.3.15]	rim	Roseburia intestinalis M50/1
89	LZ-0087_GI_0044381	rim:ROI_24790	2.34794e-07	4.88625e-08	0	0.0323751	0.0492993	decrease	6.82377e-08	3.13597e-08	0	0.00766685	0.0152372	decrease	K17320|1|6.8e-184|640.0|rim:ROI_24790|putative aldouronate transport system permease protein	rim	Roseburia intestinalis M50/1
90	LZ-0044_GI_0141176	rim:ROI_35850	2.09881e-07	6.74812e-08	0	0.0353553	0.0492993	decrease	1.17594e-07	6.25682e-08	0	0.00821402	0.0157939	decrease	K02120|1|6.9e-116|414.0|rim:ROI_35850|V/A-type H+/Na+-transporting ATPase subunit D	rim	Roseburia intestinalis M50/1
91	CCIS21126322ST-4-0_GI_0040100	rim:ROI_35590	1.18268e-07	2.78783e-08	0	0.0346192	0.0492993	decrease	4.40647e-08	2.63344e-08	0	0.0174999	0.0248453	decrease	K03544|1|2.5e-298|1020.0|rim:ROI_35590|ATP-dependent Clp protease ATP-binding subunit ClpX	rim	Roseburia intestinalis M50/1
92	LZ-0430_GI_0038857	rho:RHOM_08580	8.32059e-08	3.23547e-08	0	0.0435951	0.0492993	decrease	3.28193e-08	1.3308e-08	0	0.0177451	0.025068	decrease	K03169|1|0.0e+00|1230.0|rho:RHOM_08580|DNA topoisomerase III [EC:5.99.1.2]	rho	Roseburia hominis
93	LZ-0087_GI_0079614	rim:ROI_10700	1.7248e-07	4.23444e-08	0	0.0178762	0.0492993	decrease	3.80189e-08	1.99068e-08	0	0.0404606	0.0430706	decrease	K10206|1|1.2e-242|835.0|rim:ROI_10700|LL-diaminopimelate aminotransferase [EC:2.6.1.83]	rim	Roseburia intestinalis M50/1
94	CCIS07277498ST-4-0_GI_0053174	rim:ROI_20920	2.124e-07	5.35361e-08	0	0.0227462	0.0492993	decrease	4.80163e-08	2.9386e-08	0	0.0242827	0.0305841	decrease	K02411|1|2.3e-61|233.0|rim:ROI_20920|flagellar assembly protein FliH	rim	Roseburia intestinalis M50/1
95	31416_GI_0000936	era:ERE_12800	8.84402e-08	1.40644e-07	2.13103e-07	0.0191333	0.0442602	increase	4.67249e-08	1.72054e-07	3.49384e-07	0.00174502	0.00396373	increase	K02003|1|7.4e-107|384.0|era:ERE_12800|putative ABC transport system ATP-binding protein	era	Eubacterium rectale M104/1
96	530142_GI_0099380	cby:CLM_2472	6.92002e-08	1.0539e-07	1.61277e-07	0.0249422	0.0442602	increase	7.59397e-08	1.49848e-07	2.25007e-07	0.0163108	0.0227136	increase	K01262|1|1.2e-64|244.0|cby:CLM_2472|Xaa-Pro aminopeptidase [EC:3.4.11.9]	cby	Clostridium botulinum A2
97	LZ-0776_GI_0020589	cct:CC1_07640	2.28204e-08	6.43296e-08	1.70885e-07	0.00295785	0.038487	increase	0	2.52101e-08	9.10789e-08	0.000188294	0.000596938	increase	K02038|1|5.6e-158|554.0|cct:CC1_07640|phosphate transport system permease protein	cct	Coprococcus catus
98	M2-PK010A_GI_0051442	bpb:bpr_III243	3.91122e-08	1.03512e-07	1.63023e-07	0.00272885	0.0375371	increase	0	3.85304e-08	2.43106e-07	0.000452158	0.00126179	increase	K02056|1|6.7e-112|401.0|bpb:bpr_III243|simple sugar transport system ATP-binding protein [EC:3.6.3.17]	bpb	Butyrivibrio proteoclasticus
99	31009_GI_0058026	aco:Amico_0113	0	3.72866e-08	6.74296e-08	0.0343343	0.0449622	increase	0	3.11273e-08	5.50701e-08	0.00763124	0.0131698	increase	K03734|1|1.1e-22|104.0|aco:Amico_0113|FAD:protein FMN transferase [EC:2.7.1.180]	aco	Aminobacterium colombiense
100	31489_GI_0079755	cct:CC1_28570	0	3.89898e-08	1.03456e-07	0.00683384	0.0442602	increase	0	6.03907e-08	1.21983e-07	0.00328377	0.00669449	increase	K02033|1|4.7e-172|601.0|cct:CC1_28570|peptide/nickel transport system permease protein	cct	Coprococcus catus
101	M2-PK003A_GI_0023198	rto:RTO_19810	5.35485e-08	9.00495e-08	1.47047e-07	0.0346282	0.04497	increase	0	6.38181e-08	4.09498e-07	8.12683e-08	1.29458e-06	increase	K07699|1|9.6e-54|208.0|rto:RTO_19810|two-component system, response regulator, stage 0 sporulation protein A	rto	Ruminococcus torques
102	31004_GI_0074645	era:ERE_25740	0	8.71473e-08	1.93946e-07	0.0031748	0.0399808	increase	0	6.66863e-08	4.30594e-07	3.09596e-07	3.16954e-06	increase	K02601|1|1.3e-76|284.0|era:ERE_25740|transcriptional antiterminator NusG	era	Eubacterium rectale M104/1
103	LZ-0776_GI_0076534	cct:CC1_17440	0	8.23333e-08	2.12305e-07	0.00185774	0.0326357	increase	0	2.61865e-08	1.1064e-07	0.0109272	0.0171504	increase	K05810|1|1.7e-163|572.0|cct:CC1_17440|laccase domain-containing protein	cct	Coprococcus catus
104	31009_GI_0056152	cct:CC1_06290	4.09894e-08	7.83082e-08	1.37698e-07	0.0100685	0.0442602	increase	0	6.0443e-08	1.21854e-07	0.000260081	0.000783703	increase	K01751|1|4.9e-246|846.0|cct:CC1_06290|diaminopropionate ammonia-lyase [EC:4.3.1.15]	cct	Coprococcus catus
105	LZ-0776_GI_0027734	cct:CC1_27610	4.69867e-08	7.75786e-08	1.66156e-07	0.00239524	0.0357447	increase	2.43877e-08	5.23202e-08	1.74372e-07	0.0292895	0.034133	increase	K02056|1|2.0e-289|990.0|cct:CC1_27610|simple sugar transport system ATP-binding protein [EC:3.6.3.17]	cct	Coprococcus catus
106	530697_GI_0112008	cct:CC1_01340	3.38733e-08	8.19806e-08	1.37814e-07	0.00836946	0.0442602	increase	0	3.04541e-08	9.93418e-08	0.0181211	0.0244748	increase	K00262|1|2.1e-208|721.0|cct:CC1_01340|glutamate dehydrogenase (NADP+) [EC:1.4.1.4]	cct	Coprococcus catus
107	LZ-0776_GI_0043234	cct:CC1_27020	4.88659e-08	7.40392e-08	1.57801e-07	0.0141799	0.0442602	increase	0	4.71932e-08	1.2507e-07	0.0219472	0.0279631	increase	K01914|1|1.7e-197|685.0|cct:CC1_27020|aspartate--ammonia ligase [EC:6.3.1.1]	cct	Coprococcus catus
108	31009_GI_0034826	cct:CC1_28220	3.41766e-08	5.94587e-08	9.19594e-08	0.0321541	0.0445338	increase	0	1.66226e-08	5.2226e-08	0.0198196	0.0260136	increase	K03655|1|7.0e-309|1055.0|cct:CC1_28220|ATP-dependent DNA helicase RecG [EC:3.6.4.12]	cct	Coprococcus catus
109	A51A_GI_0052858	bprs:CK3_23660	3.14535e-08	9.22207e-08	2.08924e-07	0.00679145	0.0442602	increase	0	4.8764e-08	1.6546e-07	0.00489211	0.00926185	increase	K07467|1|6.3e-121|431.0|bprs:CK3_23660|phage replication initiation protein	bprs	Butyrate-producing bacterium SS3/4
110	31233_GI_0062731	cct:CC1_22820	0	3.80178e-08	7.45048e-08	0.0281754	0.0442602	increase	0	2.47304e-08	9.37408e-08	0.0109778	0.0171968	increase	K07391|1|1.2e-206|716.0|cct:CC1_22820|magnesium chelatase family protein	cct	Coprococcus catus
111	31236_GI_0060245	rto:RTO_15820	0	2.8234e-08	8.1647e-08	0.0157244	0.0442602	increase	0	1.91502e-08	3.49803e-08	0.00669528	0.0118917	increase	K01872|1|3.8e-55|212.0|rto:RTO_15820|alanyl-tRNA synthetase [EC:6.1.1.7]	rto	Ruminococcus torques
112	31449_GI_0022927	cct:CC1_13290	0	4.35404e-08	1.17062e-07	0.0198242	0.0442602	increase	0	5.38803e-08	8.57007e-08	0.0111467	0.0173873	increase	K02529|1|1.1e-179|626.0|cct:CC1_13290|LacI family transcriptional regulator	cct	Coprococcus catus
113	31009_GI_0052752	cct:CC1_11180	0	4.808e-08	1.56811e-07	0.00798244	0.0442602	increase	0	3.24445e-08	5.53298e-08	0.0177556	0.0240956	increase	K07035|1|8.6e-197|683.0|cct:CC1_11180|uncharacterized protein	cct	Coprococcus catus
114	31267_GI_0040575	cct:CC1_00820	2.0886e-08	4.72106e-08	9.94497e-08	0.0227647	0.0442602	increase	0	3.07916e-08	4.75086e-08	0.0264274	0.0317257	increase	K01190|1|0.0e+00|1553.0|cct:CC1_00820|beta-galactosidase [EC:3.2.1.23]	cct	Coprococcus catus
115	31009_GI_0044028	cct:CC1_15970	2.77068e-08	4.23575e-08	8.79866e-08	0.0296533	0.0442602	increase	0	3.11349e-08	5.37356e-08	0.0143051	0.020771	increase	K02004|1|0.0e+00|2270.0|cct:CC1_15970|putative ABC transport system permease protein	cct	Coprococcus catus
116	31009_GI_0095869	cpy:Cphy_2471	0	3.89548e-08	9.76389e-08	0.036382	0.045305	increase	0	1.94685e-08	9.77228e-08	0.00202961	0.00449253	increase	K03531|1|1.0e-146|516.0|cpy:Cphy_2471|cell division protein FtsZ	cpy	Lachnoclostridium phytofermentans
117	LZ-0776_GI_0050552	cct:CC1_32700	2.44826e-08	6.24453e-08	1.40671e-07	0.0186753	0.0442602	increase	1.60251e-08	5.09772e-08	1.52519e-07	0.00322773	0.00660446	increase	K15987|1|0.0e+00|1269.0|cct:CC1_32700|K(+)-stimulated pyrophosphate-energized sodium pump [EC:3.6.1.1]	cct	Coprococcus catus
118	LZ-0776_GI_0042739	cct:CC1_31990	2.0356e-08	5.19925e-08	1.35594e-07	0.0339913	0.0448389	increase	0	4.23566e-08	6.63451e-08	0.0288641	0.0338358	increase	K00817|1|1.9e-209|725.0|cct:CC1_31990|histidinol-phosphate aminotransferase [EC:2.6.1.9]	cct	Coprococcus catus
119	LZ-0776_GI_0053734	csh:Closa_2092	4.24067e-08	8.44221e-08	2.3194e-07	0.00282226	0.0378544	increase	0	3.12057e-08	1.45118e-07	0.00184197	0.00415998	increase	K01998|1|8.0e-100|361.0|csh:Closa_2092|branched-chain amino acid transport system permease protein	csh	Clostridium saccharolyticum WM1
120	LZ-0776_GI_0091126	cct:CC1_34400	3.61967e-08	7.60732e-08	1.57523e-07	0.00187167	0.0326357	increase	0	3.00481e-08	7.6389e-08	0.0123513	0.0187942	increase	K06409|1|3.8e-248|853.0|cct:CC1_34400|stage V sporulation protein B	cct	Coprococcus catus
121	LZ-0776_GI_0091764	cct:CC1_17590	4.39297e-08	8.53224e-08	1.8425e-07	0.00167647	0.0311654	increase	0	5.69313e-08	1.3873e-07	0.00488886	0.00925939	increase	K02502|1|3.5e-236|814.0|cct:CC1_17590|ATP phosphoribosyltransferase regulatory subunit	cct	Coprococcus catus
122	CCIS44743950ST-4-0_GI_0065485	cct:CC1_14080	2.23655e-08	5.9102e-08	1.27119e-07	0.0110449	0.0442602	increase	0	3.05738e-08	8.25525e-08	0.0385031	0.0413398	increase	K06969|1|1.7e-178|622.0|cct:CC1_14080|23S rRNA (cytosine1962-C5)-methyltransferase [EC:2.1.1.191]	cct	Coprococcus catus
123	LZ-0776_GI_0075806	cct:CC1_26620	7.30391e-08	1.17303e-07	2.33234e-07	0.0316603	0.0445338	increase	0	8.39766e-08	1.39584e-07	0.0346157	0.0384221	increase	K07667|1|7.7e-130|460.0|cct:CC1_26620|two-component system, OmpR family, KDP operon response regulator KdpE	cct	Coprococcus catus
124	LZ-0044_GI_0092528	sga:GALLO_1080	2.99548e-07	7.75513e-07	1.81416e-06	0.0278062	0.0442602	increase	3.33955e-07	5.75797e-07	1.98595e-06	0.0012462	0.00297775	increase	K06147|1|1.5e-77|287.0|sga:GALLO_1080|ATP-binding cassette, subfamily B, bacterial	sga	Streptococcus gallolyticus UCN34
125	M2-PK663A_GI_0051493	fpr:FP2_11590	3.77245e-07	7.79797e-07	2.6897e-06	0.0199241	0.0442602	increase	3.06537e-07	6.12031e-07	2.4618e-06	0.000293522	0.000869131	increase	K02031|1|4.9e-142|501.0|fpr:FP2_11590|peptide/nickel transport system ATP-binding protein	fpr	Faecalibacterium prausnitzii
126	CCIS44743950ST-4-0_GI_0043552	cct:CC1_05830	0	3.02456e-08	9.61971e-08	0.0206824	0.0442602	increase	0	2.98468e-08	8.6381e-08	0.00447803	0.00861929	increase	K02055|1|3.1e-205|711.0|cct:CC1_05830|putative spermidine/putrescine transport system substrate-binding protein	cct	Coprococcus catus
127	M2-PK003A_GI_0024750	csh:Closa_0049	0	7.1393e-08	1.47473e-07	0.0150839	0.0442602	increase	0	6.6132e-08	4.26748e-07	1.18006e-08	4.6272e-07	increase	K02025|1|8.6e-127|450.0|csh:Closa_0049|multiple sugar transport system permease protein	csh	Clostridium saccharolyticum WM1
128	LZ-0776_GI_0063317	cct:CC1_08060	3.66502e-08	7.99545e-08	1.68797e-07	0.00171782	0.0313536	increase	0	4.57151e-08	7.10697e-08	0.012764	0.0192096	increase	K03310|1|9.7e-264|905.0|cct:CC1_08060|alanine or glycine:cation symporter, AGCS family	cct	Coprococcus catus
129	530297_GI_0097419	cct:CC1_11190	3.63055e-08	9.077e-08	1.84555e-07	0.0253092	0.0442602	increase	0	6.19124e-08	1.38318e-07	0.0252703	0.0307343	increase	K07105|1|1.3e-110|397.0|cct:CC1_11190|uncharacterized protein	cct	Coprococcus catus
130	M2-PK003A_GI_0020672	csh:Closa_3296	4.1508e-08	6.72007e-08	1.08246e-07	0.0162858	0.0442602	increase	0	4.01849e-08	3.04788e-07	1.83445e-08	5.78418e-07	increase	K06409|1|9.7e-20|95.0|csh:Closa_3296|stage V sporulation protein B	csh	Clostridium saccharolyticum WM1
131	M2-PK520B_GI_0121095	rto:RTO_22720	0	8.14427e-08	1.50742e-07	0.00156488	0.0300448	increase	0	5.81209e-08	4.47384e-07	2.07773e-07	2.37339e-06	increase	K02036|1|6.2e-136|481.0|rto:RTO_22720|phosphate transport system ATP-binding protein [EC:3.6.3.27]	rto	Ruminococcus torques
132	M2-PK003A_GI_0026278	rob:CK5_18990	4.42184e-08	8.45007e-08	1.64703e-07	0.033513	0.0447565	increase	0	5.49626e-08	4.16869e-07	7.69683e-07	6.15043e-06	increase	K01867|1|3.4e-181|631.0|rob:CK5_18990|tryptophanyl-tRNA synthetase [EC:6.1.1.2]	rob	Blautia obeum
133	M2-PK003A_GI_0024109	shi:Shel_25390	4.19244e-08	8.99195e-08	1.36284e-07	0.0176294	0.0442602	increase	0	3.09823e-08	3.08889e-07	5.4243e-08	1.02726e-06	increase	K05020|1|1.1e-82|304.0|shi:Shel_25390|glycine betaine transporter	shi	Slackia heliotrinireducens
134	CCMD25511638ST-21-0_GI_0072593	rbr:RBR_20630	4.35884e-07	7.59379e-07	1.39154e-06	0.0165683	0.0442602	increase	2.77455e-07	7.89211e-07	2.0945e-06	3.57358e-05	0.000140667	increase	K03205|1|3.6e-100|362.0|rbr:RBR_20630|type IV secretion system protein VirD4	rbr	/
135	M2-PK751A_GI_0006392	rob:CK5_00690	0	5.5749e-08	9.47594e-08	0.0463448	0.0485027	increase	0	2.39644e-08	3.15115e-07	1.79653e-07	2.16753e-06	increase	K00648|1|1.9e-56|217.0|rob:CK5_00690|3-oxoacyl-[acyl-carrier-protein] synthase III [EC:2.3.1.180]	rob	Blautia obeum
136	M2-PK003A_GI_0023402	bpb:bpr_I2452	4.98054e-08	1.02421e-07	1.55469e-07	0.0107949	0.0442602	increase	0	4.87445e-08	3.69391e-07	1.85515e-07	2.22073e-06	increase	K01814|1|2.5e-90|329.0|bpb:bpr_I2452|phosphoribosylformimino-5-aminoimidazole carboxamide ribotide isomerase [EC:5.3.1.16]	bpb	Butyrivibrio proteoclasticus
137	LZ-0044_GI_0066654	fpr:FP2_23620	3.72689e-08	9.29775e-08	5.32692e-07	0.0318299	0.0445338	increase	9.3403e-08	1.61816e-07	8.5707e-07	0.000390302	0.00111356	increase	K16785|1|7.1e-120|427.0|fpr:FP2_23620|energy-coupling factor transport system permease protein	fpr	Faecalibacterium prausnitzii
138	LZ-0044_GI_0066651	fpr:FP2_23650	3.35729e-08	1.41815e-07	4.18596e-07	0.0144465	0.0442602	increase	6.43077e-08	1.57214e-07	5.55888e-07	0.000230244	0.000706498	increase	K06147|1|0.0e+00|1109.0|fpr:FP2_23650|ATP-binding cassette, subfamily B, bacterial	fpr	Faecalibacterium prausnitzii
139	MSC119A_GI_0069990	rob:CK5_03620	1.26378e-07	2.70583e-07	4.59952e-07	0.00740049	0.0442602	increase	0	2.65094e-07	7.44171e-07	0.00112428	0.00273123	increase	K02004|1|5.3e-48|189.0|rob:CK5_03620|putative ABC transport system permease protein	rob	Blautia obeum
140	530002_GI_0089240	cct:CC1_26450	0	1.47203e-07	2.5485e-07	0.00372461	0.042178	increase	0	8.8906e-08	3.82399e-07	8.93841e-07	6.89486e-06	increase	K07133|1|7.8e-115|411.0|cct:CC1_26450|uncharacterized protein	cct	Coprococcus catus
141	LZ-0144_GI_0017521	gma:AciX8_4286	0	4.6012e-08	1.17616e-07	0.0323528	0.0445338	increase	3.97045e-08	7.17368e-08	5.16997e-07	0.000832115	0.00211162	increase	K00639|1|2.2e-40|163.0|gma:AciX8_4286|glycine C-acetyltransferase [EC:2.3.1.29]	gma	Granulicella mallensis
142	LZ-0144_GI_0011947	bprl:CL2_21700	6.00422e-09	1.52505e-08	8.20263e-08	0.0352225	0.04497	increase	1.20094e-08	2.10126e-08	2.64429e-07	0.000951741	0.00236418	increase	K03043|1|2.3e-273|937.0|bprl:CL2_21700|DNA-directed RNA polymerase subunit beta [EC:2.7.7.6]	bprl	Anaerostipes hadrus
143	LZ-0144_GI_0038505	ova:OBV_11050	0	2.65906e-08	1.3387e-07	0.0141106	0.0442602	increase	0	1.56146e-08	3.41659e-07	0.00101005	0.00248781	increase	K00854|1|3.1e-135|478.0|ova:OBV_11050|xylulokinase [EC:2.7.1.17]	ova	Oscillibacter valericigenes
144	LZ-0044_GI_0151018	cle:Clole_2427	0	6.33755e-08	3.1672e-07	0.00771585	0.0442602	increase	0	5.02973e-08	6.65111e-07	4.98549e-05	0.000187785	increase	K02967|1|1.2e-102|370.0|cle:Clole_2427|small subunit ribosomal protein S2	cle	Cellulosilyticum lentocellum
145	LZ-0144_GI_0000904	cle:Clole_2316	0	5.60879e-08	2.33375e-07	0.0434843	0.0473449	increase	2.9267e-08	5.50863e-08	3.35784e-07	0.00235926	0.00509141	increase	K00625|1|2.9e-91|332.0|cle:Clole_2316|phosphate acetyltransferase [EC:2.3.1.8]	cle	Cellulosilyticum lentocellum
146	LZ-0144_GI_0001766	clb:Clo1100_3990	0	5.6887e-08	4.35632e-07	0.00630592	0.0442602	increase	0	4.83887e-08	4.22074e-07	0.00932743	0.0152781	increase	K07668|1|2.3e-44|176.0|clb:Clo1100_3990|two-component system, OmpR family, response regulator VicR	clb	Clostridium sp. BNL1100
147	LZ-0044_GI_0138315	cbt:CLH_0440	0	2.90008e-08	9.25603e-08	0.0236527	0.0442602	increase	0	3.37152e-08	4.06599e-07	0.000171202	0.000549589	increase	K03592|1|6.1e-30|129.0|cbt:CLH_0440|PmbA protein	cbt	Clostridium botulinum E3
148	LZ-0144_GI_0017225	rim:ROI_34040	2.14265e-08	4.3944e-08	3.29466e-07	0.0093039	0.0442602	increase	2.72771e-08	4.49416e-08	2.87982e-07	0.00810218	0.0137784	increase	K07566|1|1.1e-67|254.0|rim:ROI_34040|L-threonylcarbamoyladenylate synthase [EC:2.7.7.87]	rim	Roseburia intestinalis M50/1
149	LZ-0044_GI_0112451	rim:ROI_26040	0	3.99933e-08	1.89547e-07	0.00845127	0.0442602	increase	0	2.4037e-08	4.03894e-07	0.00016288	0.000526387	increase	K01000|1|3.0e-42|169.0|rim:ROI_26040|phospho-N-acetylmuramoyl-pentapeptide-transferase [EC:2.7.8.13]	rim	Roseburia intestinalis M50/1
150	M2-PK002A_GI_0031556	cbk:CLL_A0889	0	3.52882e-08	1.58448e-07	0.0422509	0.0468293	increase	2.57455e-08	4.84582e-08	3.81802e-07	0.00102597	0.00251992	increase	K03705|1|4.1e-31|132.0|cbk:CLL_A0889|heat-inducible transcriptional repressor	cbk	Clostridium botulinum B Eklund 17B (NRP)
151	LZ-0044_GI_0104699	cle:Clole_3563	0	5.9157e-08	3.73133e-07	0.0249801	0.0442602	increase	4.15036e-08	1.02329e-07	6.32478e-07	0.000992215	0.00245079	increase	K02863|1|9.7e-107|384.0|cle:Clole_3563|large subunit ribosomal protein L1	cle	Cellulosilyticum lentocellum
152	LZ-0044_GI_0162096	cls:CXIVA_19640	0	4.11831e-08	2.73251e-07	0.0180383	0.0442602	increase	5.88902e-08	1.10508e-07	5.40544e-07	0.00163207	0.00375032	increase	K05832|1|3.4e-77|286.0|cls:CXIVA_19640|putative ABC transport system permease protein	cls	Clostridium sp. SY8519
153	LZ-0144_GI_0026046	nth:Nther_1279	0	4.67407e-08	2.47697e-07	0.0108039	0.0442602	increase	0	3.99662e-08	4.90585e-07	0.00130001	0.00308941	increase	K13292|1|2.3e-29|127.0|nth:Nther_1279|phosphatidylglycerol:prolipoprotein diacylglycerol transferase [EC:2.-.-.-]	nth	Natranaerobius thermophilus
154	LZ-0144_GI_0001786	mta:Moth_0482	0	1.1036e-08	5.8442e-08	0.0378685	0.0455786	increase	8.70333e-09	2.1232e-08	2.5024e-07	0.000773415	0.00198572	increase	K16898|1|1.6e-30|130.0|mta:Moth_0482|ATP-dependent helicase/nuclease subunit A [EC:3.1.-.- 3.6.4.12]	mta	Moorella thermoacetica ATCC 39073
155	M2-PK001A_GI_0067875	dor:Desor_2886	1.95765e-08	3.99933e-08	3.15396e-07	0.0454927	0.0480339	increase	3.22814e-08	5.10545e-08	6.21862e-07	0.000448815	0.00125434	increase	K17213|1|5.4e-120|428.0|dor:Desor_2886|inositol transport system substrate-binding protein	dor	Desulfosporosinus orientis
156	LZ-0144_GI_0008535	cyh:Cyan8802_3212	0	4.39356e-08	1.44592e-07	0.0247259	0.0442602	increase	0	3.90535e-08	3.82851e-07	0.0019242	0.00430595	increase	K03072|1|6.7e-42|168.0|cyh:Cyan8802_3212|preprotein translocase subunit SecD	cyh	Rippkaea orientalis PCC 8802
157	LZ-0044_GI_0124972	cdc:CD196_0446	0	5.95068e-08	3.1978e-07	0.00897237	0.0442602	increase	0	7.42202e-08	6.9096e-07	0.000349626	0.00101238	increase	K01923|1|1.6e-47|187.0|cdc:CD196_0446|phosphoribosylaminoimidazole-succinocarboxamide synthase [EC:6.3.2.6]	cdc	Clostridioides difficile CD196
158	LZ-0240_GI_0089391	cle:Clole_3498	0	3.41912e-08	2.39986e-07	0.0255873	0.0442602	increase	0	5.63372e-08	5.67558e-07	0.000103925	0.000355244	increase	K02647|1|7.8e-62|234.0|cle:Clole_3498|carbohydrate diacid regulator	cle	Cellulosilyticum lentocellum
159	A10A_GI_0028320	nth:Nther_0884	0	2.8204e-08	1.38726e-07	0.0126156	0.0442602	increase	4.15009e-08	7.12556e-08	3.6316e-07	0.00338565	0.00686924	increase	K00533|1|4.0e-44|176.0|nth:Nther_0884|ferredoxin hydrogenase large subunit [EC:1.12.7.2]	nth	Natranaerobius thermophilus
160	LZ-0144_GI_0023455	cpr:CPR_1139	0	3.09109e-08	2.24502e-07	0.00627334	0.0442602	increase	2.82384e-08	5.032e-08	3.53436e-07	0.0016736	0.00383424	increase	K09458|1|1.1e-52|204.0|cpr:CPR_1139|3-oxoacyl-[acyl-carrier-protein] synthase II [EC:2.3.1.179]	cpr	Clostridium perfringens SM101
161	LZ-0144_GI_0044010	ova:OBV_23040	0	5.01817e-08	3.67262e-07	0.0166038	0.0442602	increase	3.66115e-08	9.93424e-08	8.42289e-07	0.000274726	0.000821157	increase	K02030|1|1.1e-48|191.0|ova:OBV_23040|polar amino acid transport system substrate-binding protein	ova	Oscillibacter valericigenes
162	LZ-0192_GI_0168675	cle:Clole_3511	5.15162e-08	1.03415e-07	3.36889e-07	0.0280318	0.0442602	increase	0	9.09415e-08	6.75496e-07	0.000570009	0.0015276	increase	K02871|1|3.6e-51|199.0|cle:Clole_3511|large subunit ribosomal protein L13	cle	Cellulosilyticum lentocellum
163	LZ-0044_GI_0123275	cso:CLS_13370	0	6.61395e-08	2.01306e-07	0.0120773	0.0442602	increase	0	4.68227e-08	4.06495e-07	0.00420943	0.00818991	increase	K06442|1|1.1e-82|304.0|cso:CLS_13370|23S rRNA (cytidine1920-2'-O)/16S rRNA (cytidine1409-2'-O)-methyltransferase [EC:2.1.1.226 2.1.1.227]	cso	Clostridium cf. saccharolyticum K10
164	LZ-0127_GI_0135103	awo:Awo_c19170	0	5.40893e-08	2.23306e-07	0.0159095	0.0442602	increase	0	3.09516e-08	6.44666e-07	0.00015929	0.000517184	increase	K00059|1|1.1e-37|154.0|awo:Awo_c19170|3-oxoacyl-[acyl-carrier protein] reductase [EC:1.1.1.100]	awo	Acetobacterium woodii
165	LZ-0144_GI_0015929	tex:Teth514_0384	1.19626e-08	6.68807e-08	2.01706e-07	0.0378123	0.0455786	increase	3.19366e-08	8.70934e-08	6.07427e-07	0.00178066	0.00403493	increase	K03737|1|2.0e-149|525.0|tex:Teth514_0384|pyruvate-ferredoxin/flavodoxin oxidoreductase [EC:1.2.7.1 1.2.7.-]	tex	Thermoanaerobacter sp. X514
166	LZ-0362_GI_0048764	fpa:FPR_15880	0	3.68096e-08	2.45344e-07	0.0150218	0.0442602	increase	2.53281e-08	5.10545e-08	4.1433e-07	0.00133537	0.00316061	increase	K06923|1|4.1e-67|252.0|fpa:FPR_15880|uncharacterized protein	fpa	Faecalibacterium prausnitzii SL3/3
167	LZ-0144_GI_0031281	csb:CLSA_c06760	0	3.48604e-08	1.91696e-07	0.0253461	0.0442602	increase	0	2.66059e-08	2.62881e-07	0.000149675	0.000489474	increase	K06131|1|3.2e-52|203.0|csb:CLSA_c06760|cardiolipin synthase A/B [EC:2.7.8.-]	csb	Clostridium saccharobutylicum
168	LZ-0144_GI_0010162	cah:CAETHG_0610	0	5.07608e-08	1.49989e-07	0.0228997	0.0442602	increase	0	4.15889e-08	4.28817e-07	7.96262e-05	0.000282034	increase	K03707|1|1.1e-24|111.0|cah:CAETHG_0610|thiaminase (transcriptional activator TenA) [EC:3.5.99.2]	cah	Clostridium autoethanogenum
169	LZ-0369_GI_0044810	ova:OBV_21290	0	4.48152e-08	2.2709e-07	0.0197641	0.0442602	increase	3.25776e-08	5.15229e-08	5.25485e-07	0.00125215	0.00298904	increase	K00162|1|3.6e-138|488.0|ova:OBV_21290|pyruvate dehydrogenase E1 component beta subunit [EC:1.2.4.1]	ova	Oscillibacter valericigenes
170	LZ-0144_GI_0010193	txy:Thexy_0178	1.79452e-08	3.66605e-08	2.07211e-07	0.0290602	0.0442602	increase	0	4.67999e-08	4.87408e-07	0.000379334	0.00108658	increase	K01921|1|8.3e-53|204.0|txy:Thexy_0178|D-alanine-D-alanine ligase [EC:6.3.2.4]	txy	Thermoanaerobacterium xylanolyticum
171	LZ-0144_GI_0027609	cso:CLS_18420	1.28647e-08	3.91046e-08	1.29246e-07	0.0260023	0.0442602	increase	3.21203e-08	4.99199e-08	2.77821e-07	0.0013775	0.00324769	increase	K04759|1|2.1e-170|595.0|cso:CLS_18420|ferrous iron transport protein B	cso	Clostridium cf. saccharolyticum K10
172	LZ-0044_GI_0090932	cpy:Cphy_3639	2.60788e-08	8.24862e-08	2.52094e-07	0.0147202	0.0442602	increase	3.93884e-08	8.45102e-08	6.24603e-07	0.000441471	0.00123891	increase	K03040|1|1.1e-135|480.0|cpy:Cphy_3639|DNA-directed RNA polymerase subunit alpha [EC:2.7.7.6]	cpy	Lachnoclostridium phytofermentans
173	LZ-0044_GI_0082793	cle:Clole_3771	0	4.0274e-08	2.0697e-07	0.0326114	0.0445338	increase	4.08074e-08	8.52865e-08	3.89499e-07	0.00243089	0.00521553	increase	K00790|1|5.3e-135|478.0|cle:Clole_3771|UDP-N-acetylglucosamine 1-carboxyvinyltransferase [EC:2.5.1.7]	cle	Cellulosilyticum lentocellum
174	M2-PK064A_GI_0032564	bprs:CK3_22250	2.24314e-08	4.22678e-08	2.37588e-07	0.0432946	0.0472648	increase	0	7.86688e-08	5.04136e-07	7.19352e-05	0.000258232	increase	K00941|1|8.6e-110|394.0|bprs:CK3_22250|hydroxymethylpyrimidine/phosphomethylpyrimidine kinase [EC:2.7.1.49 2.7.4.7]	bprs	Butyrate-producing bacterium SS3/4
175	LZ-0144_GI_0035894	cct:CC1_28250	0	1.64581e-08	9.77414e-08	0.0104716	0.0442602	increase	1.70803e-08	5.92577e-08	4.2908e-07	0.00084825	0.00214588	increase	K01870|1|5.6e-264|906.0|cct:CC1_28250|isoleucyl-tRNA synthetase [EC:6.1.1.5]	cct	Coprococcus catus
176	M2-PK002A_GI_0011581	aoe:Clos_2155	0	2.29136e-08	1.11981e-07	0.0351067	0.04497	increase	1.49517e-08	4.12504e-08	2.77201e-07	0.000757945	0.00195091	increase	K03169|1|1.3e-53|207.0|aoe:Clos_2155|DNA topoisomerase III [EC:5.99.1.2]	aoe	Alkaliphilus oremlandii
177	LZ-0362_GI_0060391	bprs:CK3_27360	0	3.20856e-08	2.77803e-07	0.0268533	0.0442602	increase	4.57426e-08	7.99108e-08	4.59608e-07	0.000788979	0.00201975	increase	K00925|1|1.5e-130|463.0|bprs:CK3_27360|acetate kinase [EC:2.7.2.1]	bprs	Butyrate-producing bacterium SS3/4
178	LZ-0144_GI_0037842	pjd:Pjdr2_5660	0	6.58244e-08	2.0156e-07	0.00994801	0.0442602	increase	4.80241e-08	1.07862e-07	5.31292e-07	0.000762532	0.00196148	increase	K03076|1|3.3e-22|103.0|pjd:Pjdr2_5660|preprotein translocase subunit SecY	pjd	Paenibacillus sp. JDR-2
179	LZ-0044_GI_0138622	ova:OBV_05240	0	2.56268e-08	1.27463e-07	0.0209657	0.0442602	increase	3.73935e-08	7.30908e-08	3.98518e-07	0.000795937	0.00203458	increase	K11928|1|1.9e-143|506.0|ova:OBV_05240|sodium/proline symporter	ova	Oscillibacter valericigenes
180	LZ-0044_GI_0144498	csd:Clst_1332	0	4.06869e-08	2.63466e-07	0.00915692	0.0442602	increase	3.19055e-08	6.82428e-08	5.74513e-07	0.00245207	0.00525278	increase	K00053|1|1.2e-132|470.0|csd:Clst_1332|ketol-acid reductoisomerase [EC:1.1.1.86]	csd	Thermoclostridium stercorarium subsp. stercorarium DSM 8532
181	LZ-0044_GI_0121888	elm:ELI_3346	4.58001e-08	8.07205e-08	2.67494e-07	0.0259733	0.0442602	increase	4.72663e-08	9.42325e-08	6.17673e-07	0.000233782	0.000715738	increase	K03778|1|8.1e-49|191.0|elm:ELI_3346|D-lactate dehydrogenase [EC:1.1.1.28]	elm	Eubacterium callanderi
182	LZ-0144_GI_0000606	afd:Alfi_2309	0	1.74413e-08	1.06925e-07	0.0384031	0.0456286	increase	2.15456e-08	3.36583e-08	2.89132e-07	0.00125606	0.00299719	increase	K01955|1|1.0e-218|756.0|afd:Alfi_2309|carbamoyl-phosphate synthase large subunit [EC:6.3.5.5]	afd	Alistipes finegoldii
183	LZ-0144_GI_0022394	elm:ELI_3460	0	3.19838e-08	2.45468e-07	0.0341847	0.044875	increase	4.51587e-08	7.24402e-08	6.7236e-07	0.00120433	0.00289295	increase	K03311|1|1.4e-14|78.0|elm:ELI_3460|branched-chain amino acid:cation transporter, LIVCS family	elm	Eubacterium callanderi
184	LZ-0691_GI_0073315	eha:Ethha_2496	0	3.27489e-08	1.55179e-07	0.0231624	0.0442602	increase	3.83525e-08	5.90486e-08	4.86588e-07	0.000402761	0.00114324	increase	K00527|1|2.9e-214|741.0|eha:Ethha_2496|ribonucleoside-triphosphate reductase [EC:1.17.4.2]	eha	Ethanoligenens harbinense
185	LZ-0044_GI_0140669	ral:Rumal_2158	1.54552e-08	3.28336e-08	2.23217e-07	0.0135225	0.0442602	increase	0	4.70108e-08	3.76572e-07	0.000855572	0.00216083	increase	K03150|1|4.6e-185|644.0|ral:Rumal_2158|2-iminoacetate synthase [EC:4.1.99.19]	ral	Ruminococcus albus
186	LZ-0044_GI_0126121	apr:Apre_0099	0	2.72949e-08	1.47581e-07	0.0163419	0.0442602	increase	2.02286e-08	5.78667e-08	3.2545e-07	0.0023592	0.00509141	increase	K03310|1|3.8e-55|212.0|apr:Apre_0099|alanine or glycine:cation symporter, AGCS family	apr	Anaerococcus prevotii
187	LZ-0144_GI_0023615	drm:Dred_0783	0	3.20346e-08	2.71234e-07	0.0130742	0.0442602	increase	0	4.43368e-08	2.76344e-07	0.00194991	0.00434918	increase	K14170|1|2.3e-95|346.0|drm:Dred_0783|chorismate mutase / prephenate dehydratase [EC:5.4.99.5 4.2.1.51]	drm	Desulfotomaculum reducens
188	LZ-0144_GI_0000841	bprl:CL2_25620	0	3.16961e-08	1.47444e-07	0.0195149	0.0442602	increase	0	3.5582e-08	4.09551e-07	0.000231374	0.000709608	increase	K00003|1|6.7e-129|457.0|bprl:CL2_25620|homoserine dehydrogenase [EC:1.1.1.3]	bprl	Anaerostipes hadrus
189	LZ-0144_GI_0000614	mla:Mlab_0300	0	1.13801e-08	3.78357e-08	0.0171311	0.0442602	increase	8.60488e-09	1.72705e-08	1.10426e-07	0.00482174	0.00916227	increase	K01952|1|5.0e-214|740.0|mla:Mlab_0300|phosphoribosylformylglycinamidine synthase [EC:6.3.5.3]	mla	Methanocorpusculum labreanum
190	LZ-0144_GI_0001724	csh:Closa_4074	0	2.36189e-08	7.92426e-08	0.0262936	0.0442602	increase	1.692e-08	2.77497e-08	2.77309e-07	0.00176668	0.00400697	increase	K03723|1|6.1e-153|537.0|csh:Closa_4074|transcription-repair coupling factor (superfamily II helicase) [EC:3.6.4.-]	csh	Clostridium saccharolyticum WM1
191	LZ-0144_GI_0000618	cth:Cthe_2737	0	2.82587e-08	1.63108e-07	0.0430235	0.0471719	increase	1.62215e-08	3.36751e-08	3.01766e-07	0.000694696	0.00181098	increase	K03703|1|2.6e-79|293.0|cth:Cthe_2737|excinuclease ABC subunit C	cth	Hungateiclostridium thermocellum ATCC 27405
192	LZ-0144_GI_0000561	csh:Closa_2051	8.90257e-09	1.55623e-08	1.12259e-07	0.0173986	0.0442602	increase	1.41471e-08	4.44943e-08	2.62381e-07	0.000684171	0.00178926	increase	K03555|1|7.1e-154|540.0|csh:Closa_2051|DNA mismatch repair protein MutS	csh	Clostridium saccharolyticum WM1
193	LZ-0144_GI_0026062	cle:Clole_2466	0	2.59799e-08	2.30433e-07	0.00859719	0.0442602	increase	2.08516e-08	6.3857e-08	4.05559e-07	0.00210918	0.00463261	increase	K18682|1|2.2e-176|615.0|cle:Clole_2466|ribonucrease Y [EC:3.1.-.-]	cle	Cellulosilyticum lentocellum
194	LZ-0044_GI_0097043	cbe:Cbei_2883	0	4.40012e-08	2.53127e-07	0.0272277	0.0442602	increase	0	6.64123e-08	5.05862e-07	0.000528917	0.00143571	increase	K00248|1|2.4e-154|542.0|cbe:Cbei_2883|butyryl-CoA dehydrogenase [EC:1.3.8.1]	cbe	Clostridium beijerinckii NCIMB 8052
195	LZ-0144_GI_0017219	ova:OBV_36930	0	1.75398e-08	1.29631e-07	0.0192102	0.0442602	increase	1.66028e-08	4.17369e-08	3.92252e-07	0.00166013	0.00380907	increase	K03798|1|1.8e-148|522.0|ova:OBV_36930|cell division protease FtsH [EC:3.4.24.-]	ova	Oscillibacter valericigenes
196	LZ-0144_GI_0038504	dor:Desor_2887	0	3.82545e-08	1.05196e-07	0.0329118	0.0445338	increase	0	3.7664e-08	3.7979e-07	0.000514343	0.00140394	increase	K00008|1|9.5e-122|434.0|dor:Desor_2887|L-iditol 2-dehydrogenase [EC:1.1.1.14]	dor	Desulfosporosinus orientis
197	LZ-0144_GI_0005852	cad:Curi_c16270	7.30332e-09	1.32327e-08	5.85045e-08	0.0335259	0.0447565	increase	1.45863e-08	2.59159e-08	2.69047e-07	0.000524299	0.00142508	increase	K03529|1|7.5e-92|334.0|cad:Curi_c16270|chromosome segregation protein	cad	Gottschalkia acidurici
198	31223_GI_0089339	bprs:CK3_22280	3.04229e-08	5.1151e-08	3.14662e-07	0.0099547	0.0442602	increase	0	6.7023e-08	4.37125e-07	0.000411413	0.00116402	increase	K15599|1|4.0e-99|358.0|bprs:CK3_22280|putative hydroxymethylpyrimidine transport system permease protein	bprs	Butyrate-producing bacterium SS3/4
199	CCMD35802077ST-21-0_GI_0094189	sgo:SGO_1795	0	6.98631e-08	3.21218e-07	0.0292901	0.0442602	increase	0	6.31027e-08	5.88491e-07	0.000122671	0.000410043	increase	K10716|1|2.0e-28|123.0|sgo:SGO_1795|voltage-gated potassium channel	sgo	Streptococcus gordonii
200	MSC54A_GI_0028119	rto:RTO_19440	0	3.4636e-08	1.03423e-07	0.048147	0.04922	increase	0	2.7726e-08	3.67668e-07	0.00139396	0.00327985	increase	K06385|1|2.5e-20|97.0|rto:RTO_19440|stage II sporulation protein P	rto	Ruminococcus torques
201	LZ-0144_GI_0000677	fus:HMPREF0409_02317	0	3.35151e-08	1.65612e-07	0.00478838	0.0442602	increase	2.77932e-08	4.48716e-08	3.06494e-07	0.00103808	0.00254557	increase	K01753|1|4.1e-135|478.0|fus:HMPREF0409_02317|D-serine dehydratase [EC:4.3.1.18]	fus	Fusobacterium nucleatum subsp. animalis 4_8
202	LZ-0044_GI_0126647	rim:ROI_04310	0	5.2666e-08	2.13254e-07	0.0384965	0.0456488	increase	3.87825e-08	9.98134e-08	5.27584e-07	0.0013748	0.00324259	increase	K01989|1|2.0e-28|123.0|rim:ROI_04310|putative ABC transport system substrate-binding protein	rim	Roseburia intestinalis M50/1
203	LZ-0144_GI_0005872	cdc:CD196_2742	1.08394e-08	2.26645e-08	1.27873e-07	0.0348701	0.04497	increase	1.87398e-08	4.21049e-08	3.35688e-07	0.00258695	0.00548696	increase	K02117|1|1.1e-296|1015.0|cdc:CD196_2742|V/A-type H+/Na+-transporting ATPase subunit A [EC:3.6.3.14 3.6.3.15]	cdc	Clostridioides difficile CD196
204	M2-PK017A_GI_0072077	bprs:CK3_08670	0	5.42981e-08	2.33767e-07	0.0247503	0.0442602	increase	0	4.60084e-08	4.97998e-07	0.00181778	0.00411219	increase	K15554|1|5.4e-101|365.0|bprs:CK3_08670|sulfonate transport system permease protein	bprs	Butyrate-producing bacterium SS3/4
205	LZ-0144_GI_0022372	cbn:CbC4_1814	3.41314e-08	6.23198e-08	2.0555e-07	0.0219739	0.0442602	increase	1.80761e-08	5.25837e-08	3.99852e-07	0.000767957	0.00197419	increase	K02316|1|4.1e-50|196.0|cbn:CbC4_1814|DNA primase [EC:2.7.7.-]	cbn	Clostridium botulinum BKT015925
206	LZ-0044_GI_0107628	rum:CK1_15200	1.7057e-08	3.10536e-08	1.71487e-07	0.0325809	0.0445338	increase	3.19244e-08	6.14754e-08	5.30035e-07	0.000692635	0.00180714	increase	K11690|1|1.3e-21|101.0|rum:CK1_15200|C4-dicarboxylate transporter, DctM subunit	rum	Ruminococcus sp. SR1/5
207	LZ-0144_GI_0006630	rto:RTO_27320	0	4.17156e-08	2.39978e-07	0.0400592	0.0461187	increase	3.75082e-08	7.23301e-08	5.00714e-07	0.00258438	0.00548341	increase	K01989|1|2.1e-34|143.0|rto:RTO_27320|putative ABC transport system substrate-binding protein	rto	Ruminococcus torques
208	LZ-0144_GI_0055442	cle:Clole_2186	1.48512e-08	2.79842e-08	1.50569e-07	0.032549	0.0445338	increase	0	1.82349e-08	2.59635e-07	0.00357357	0.00717882	increase	K19002|1|1.9e-18|90.0|cle:Clole_2186|1,2-diacylglycerol 3-alpha-glucosyltransferase [EC:2.4.1.337]	cle	Cellulosilyticum lentocellum
209	LZ-0144_GI_0067059	drm:Dred_0278	0	3.72097e-08	1.22026e-07	0.0232559	0.0442602	increase	0	4.0983e-08	4.13926e-07	0.000162953	0.000526424	increase	K01755|1|7.4e-160|560.0|drm:Dred_0278|argininosuccinate lyase [EC:4.3.2.1]	drm	Desulfotomaculum reducens
210	LZ-0144_GI_0011948	rim:ROI_13670	6.34957e-09	1.51626e-08	1.17395e-07	0.0293667	0.0442602	increase	1.53819e-08	3.33319e-08	2.88628e-07	0.00500837	0.00945271	increase	K03046|1|5.0e-265|909.0|rim:ROI_13670|DNA-directed RNA polymerase subunit beta' [EC:2.7.7.6]	rim	Roseburia intestinalis M50/1
211	M2-PK030A_GI_0030610	str:Sterm_3768	0	3.58237e-08	2.68693e-07	0.0134446	0.0442602	increase	0	2.9616e-08	4.52833e-07	0.000262132	0.000789105	increase	K03800|1|1.3e-27|121.0|str:Sterm_3768|lipoate---protein ligase [EC:6.3.1.20]	str	Sebaldella termitidis
212	LZ-0144_GI_0011937	ccl:Clocl_0499	0	3.32438e-08	1.09341e-07	0.0468557	0.0487021	increase	0	2.72371e-08	3.72654e-07	0.00142149	0.00333855	increase	K03797|1|1.0e-42|171.0|ccl:Clocl_0499|carboxyl-terminal processing protease [EC:3.4.21.102]	ccl	Acetivibrio clariflavus
213	M2-PK030A_GI_0054342	ova:OBV_20870	0	4.89344e-08	2.22812e-07	0.0251689	0.0442602	increase	0	4.2655e-08	4.27158e-07	0.000276707	0.000825667	increase	K00651|1|2.0e-128|456.0|ova:OBV_20870|homoserine O-succinyltransferase [EC:2.3.1.46]	ova	Oscillibacter valericigenes
214	LZ-0048_GI_0100184	ova:OBV_23760	1.19922e-07	6.32095e-08	0	0.0178777	0.0492993	decrease	2.39789e-07	1.17416e-07	5.7047e-08	0.030918	0.0359366	decrease	K06390|1|2.0e-43|173.0|ova:OBV_23760|stage III sporulation protein AA	ova	Oscillibacter valericigenes
215	LZ-0048_GI_0010658	ova:OBV_37140	0	6.96946e-08	3.44868e-07	0.0250934	0.0442602	increase	5.9804e-08	9.40031e-08	2.59594e-07	0.0250419	0.0305416	increase	K04070|1|4.6e-115|411.0|ova:OBV_37140|putative pyruvate formate lyase activating enzyme [EC:1.97.1.4]	ova	Oscillibacter valericigenes
216	LZ-0129_GI_0069635	rto:RTO_15570	0	8.33776e-08	2.06488e-07	0.035891	0.0451982	increase	0	7.26295e-08	9.50264e-07	8.60163e-05	0.000302045	increase	K07447|1|1.5e-62|237.0|rto:RTO_15570|putative holliday junction resolvase [EC:3.1.-.-]	rto	Ruminococcus torques
217	CCIS02856720ST-4-0_GI_0006756	ecc:c1380	0	5.90346e-08	1.91079e-07	0.0284172	0.0442602	increase	3.27064e-08	7.31774e-08	2.46918e-07	0.0284621	0.03352	increase	K01207|1|8.5e-195|676.0|ecc:c1380|beta-N-acetylhexosaminidase [EC:3.2.1.52]	ecc	Escherichia coli O6:K2:H1 CFT073 (UPEC)
218	CCIS55230578ST-4-0_GI_0024946	sfe:SFxv_2089	9.41947e-08	1.89133e-07	6.87197e-07	0.0169341	0.0442602	increase	8.75725e-08	1.50018e-07	3.5813e-07	0.0450572	0.0462208	increase	K02560|1|3.5e-204|707.0|sfe:SFxv_2089|lauroyl-Kdo2-lipid IVA myristoyltransferase [EC:2.3.1.243]	sfe	Shigella flexneri 2002017 (serotype Fxv)
219	LZ-0192_GI_0092372	ecm:EcSMS35_A0082	0	6.86272e-08	1.50604e-07	0.00330739	0.0402093	increase	0	4.03854e-08	2.05906e-07	0.030989	0.035538	increase	K11605|1|1.7e-159|559.0|ecm:EcSMS35_A0082|manganese/iron transport system permease protein	ecm	Escherichia coli SMS-3-5 (environmental)
220	31884_GI_0076945	ecf:ECH74115_0512	0	7.56095e-08	1.95963e-07	0.0346606	0.04497	increase	0	5.65899e-08	1.25688e-07	0.0170672	0.0234344	increase	K02301|1|9.7e-177|616.0|ecf:ECH74115_0512|protoheme IX farnesyltransferase [EC:2.5.1.-]	ecf	Escherichia coli O157:H7 EC4115 (EHEC)
221	LZ-0173_GI_0019126	ecf:ECH74115_1439	1.61259e-07	2.60241e-07	7.38977e-07	0.0247008	0.0442602	increase	0	1.25734e-07	5.15306e-07	0.0249826	0.0304884	increase	K12148|1|1.5e-43|174.0|ecf:ECH74115_1439|biofilm regulator BssS	ecf	Escherichia coli O157:H7 EC4115 (EHEC)
222	31866_GI_0087370	eab:ECABU_c21510	9.45461e-08	1.83658e-07	4.74929e-07	0.0128998	0.0442602	increase	8.12784e-08	1.29508e-07	4.29753e-07	0.0374016	0.0405443	increase	K02402|1|3.3e-109|392.0|eab:ECABU_c21510|flagellar transcriptional activator FlNC	eab	Escherichia coli ABU 83972
223	LZ-0734_GI_0027709	elp:P12B_c2911	8.41464e-08	1.53558e-07	4.69068e-07	0.010458	0.0442602	increase	7.09327e-08	1.09829e-07	3.81639e-07	0.0404489	0.0427408	increase	K01448|1|4.5e-251|863.0|elp:P12B_c2911|N-acetylmuramoyl-L-alanine amidase [EC:3.5.1.28]	elp	Escherichia coli P12b
224	530315_GI_0024421	ebd:ECBD_2438	8.14546e-08	1.55268e-07	4.37514e-07	0.043273	0.0472614	increase	7.57324e-08	1.28877e-07	3.3595e-07	0.0198968	0.0260925	increase	K03502|1|2.9e-246|847.0|ebd:ECBD_2438|DNA polymerase V	ebd	Escherichia coli BL21-Gold(DE3)pLysS AG
225	LZ-0137_GI_0068470	ebd:ECBD_3499	1.57048e-07	2.98818e-07	7.76227e-07	0.0483959	0.0493053	increase	1.07283e-07	1.99804e-07	6.87064e-07	0.0383084	0.0411985	increase	K01611|1|1.1e-154|543.0|ebd:ECBD_3499|S-adenosylmethionine decarboxylase [EC:4.1.1.50]	ebd	Escherichia coli BL21-Gold(DE3)pLysS AG
226	LZ-0133_GI_0081050	eab:ECABU_c47030	1.37763e-07	2.96042e-07	7.97862e-07	0.0144921	0.0442602	increase	1.44882e-07	3.11913e-07	7.77162e-07	0.0482259	0.0486474	increase	K02356|1|7.3e-105|377.0|eab:ECABU_c47030|elongation factor P	eab	Escherichia coli ABU 83972
227	LZ-0133_GI_0061380	ebw:BWG_2579	1.16223e-07	3.21648e-07	8.91927e-07	0.0139032	0.0442602	increase	1.13899e-07	2.0764e-07	4.97947e-07	0.0468089	0.0475907	increase	K01815|1|8.8e-165|576.0|ebw:BWG_2579|4-deoxy-L-threo-5-hexosulose-uronate ketol-isomerase [EC:5.3.1.17]	ebw	Escherichia coli K-12 BW2952
228	31884_GI_0095369	eab:ECABU_c01790	0	1.01564e-07	4.94804e-07	0.00361984	0.0418151	increase	0	1.25499e-07	3.39181e-07	0.0384099	0.0412814	increase	K00990|1|2.8e-70|263.0|eab:ECABU_c01790|[protein-PII] uridylyltransferase [EC:2.7.7.59]	eab	Escherichia coli ABU 83972
229	CCIS95409808ST-4-0_GI_0082936	ebd:ECBD_1981	1.30238e-07	2.32191e-07	6.59141e-07	0.0194309	0.0442602	increase	1.01887e-07	1.54878e-07	4.6456e-07	0.026098	0.031467	increase	K00793|1|5.4e-120|428.0|ebd:ECBD_1981|riboflavin synthase [EC:2.5.1.9]	ebd	Escherichia coli BL21-Gold(DE3)pLysS AG
230	LZ-0133_GI_0091272	eab:ECABU_c12490	8.81728e-08	2.3143e-07	8.00296e-07	0.0421239	0.0468214	increase	6.31875e-08	1.5976e-07	3.9145e-07	0.0467969	0.0475865	increase	K04477|1|2.9e-142|502.0|eab:ECABU_c12490|putative hydrolase	eab	Escherichia coli ABU 83972
231	LZ-0711_GI_0000213	ecoj:P423_11480	0	2.71382e-08	9.11526e-08	0.0175924	0.0442602	increase	0	7.48971e-08	1.22922e-07	0.0245973	0.0302011	increase	K00013|1|4.2e-245|843.0|ecoj:P423_11480|histidinol dehydrogenase [EC:1.1.1.23]	ecoj	Escherichia coli JJ1886
232	LZ-0173_GI_0013179	ebd:ECBD_1937	1.44935e-07	2.34609e-07	7.71367e-07	0.0156468	0.0442602	increase	0	1.05822e-07	4.46408e-07	0.0233993	0.0291639	increase	K13695|1|1.6e-87|320.0|ebd:ECBD_1937|probable lipoprotein NlpC	ebd	Escherichia coli BL21-Gold(DE3)pLysS AG
233	LZ-0263_GI_0041318	sdz:Asd1617_00406	6.3863e-08	1.46148e-07	3.22158e-07	0.0370567	0.0454715	increase	0	1.35558e-07	3.24822e-07	0.0238145	0.0295363	increase	K03210|1|3.4e-60|229.0|sdz:Asd1617_00406|preprotein translocase subunit YajC	sdz	Shigella dysenteriae 1617 (serotype 1)
234	CCIS76845094ST-20-0_GI_0080880	eab:ECABU_c32210	0	6.6628e-08	1.18157e-07	0.017339	0.0442602	increase	0	5.27411e-08	1.19019e-07	0.0263785	0.0316947	increase	K00615|1|1.7e-176|615.0|eab:ECABU_c32210|transketolase [EC:2.2.1.1]	eab	Escherichia coli ABU 83972
235	LZ-0224_GI_0005763	ect:ECIAI39_3309	7.51574e-08	1.53436e-07	3.80226e-07	0.0381263	0.0456104	increase	0	4.64642e-08	2.59084e-07	0.0286856	0.0336932	increase	K03981|1|4.6e-134|474.0|ect:ECIAI39_3309|thiol:disulfide interchange protein DsbC [EC:5.3.4.1]	ect	Escherichia coli O7:K1 IAI39 (ExPEC)
236	LZ-0173_GI_0027249	ebw:BWG_2625	1.4103e-07	2.24833e-07	1.02072e-06	0.0199943	0.0442602	increase	0	7.24886e-08	6.53542e-07	0.0488921	0.0491608	increase	K09900|1|5.6e-54|208.0|ebw:BWG_2625|uncharacterized protein	ebw	Escherichia coli K-12 BW2952
237	A21A_GI_0053524	ecc:c4247	0	7.47196e-08	2.5891e-07	0.0208802	0.0442602	increase	0	5.87902e-08	2.68583e-07	0.0235995	0.0293321	increase	K01997|1|1.8e-152|536.0|ecc:c4247|branched-chain amino acid transport system permease protein	ecc	Escherichia coli O6:K2:H1 CFT073 (UPEC)
238	M2-PK003A_GI_0044542	rto:RTO_23430	4.98816e-08	1.02147e-07	1.55939e-07	0.00420703	0.0442602	increase	0	4.33385e-08	4.21635e-07	5.53831e-07	4.80537e-06	increase	K01488|1|6.9e-133|471.0|rto:RTO_23430|adenosine deaminase [EC:3.5.4.4]	rto	Ruminococcus torques
239	M2-PK003A_GI_0028241	cpas:Clopa_1607	5.28756e-08	1.01177e-07	1.5882e-07	0.010972	0.0442602	increase	2.99209e-08	5.79661e-08	4.55169e-07	5.2209e-07	4.60177e-06	increase	K02529|1|2.1e-30|130.0|cpas:Clopa_1607|LacI family transcriptional regulator	cpas	Clostridium pasteurianum BC1
240	M2-PK003A_GI_0024038	rrd:RradSPS_1590	5.25597e-08	8.74985e-08	1.54943e-07	0.00970678	0.0442602	increase	0	4.35658e-08	4.6316e-07	9.34125e-08	1.42317e-06	increase	K00600|1|6.3e-138|487.0|rrd:RradSPS_1590|glycine hydroxymethyltransferase [EC:2.1.2.1]	rrd	Rubrobacter radiotolerans
241	M2-PK051A_GI_0041041	bprs:CK3_10090	4.44549e-08	7.83791e-08	1.55017e-07	0.0122811	0.0442602	increase	0	2.82997e-08	2.58806e-07	9.82472e-08	1.46401e-06	increase	K02824|1|8.6e-197|683.0|bprs:CK3_10090|uracil permease	bprs	Butyrate-producing bacterium SS3/4
242	M2-PK003A_GI_0049341	rto:RTO_23580	0	7.85903e-08	1.32571e-07	0.0153295	0.0442602	increase	0	4.65738e-08	3.50174e-07	1.67794e-07	2.07894e-06	increase	K07056|1|5.2e-114|408.0|rto:RTO_23580|16S rRNA (cytidine1402-2'-O)-methyltransferase [EC:2.1.1.198]	rto	Ruminococcus torques
243	M2-PK751A_GI_0009056	rto:RTO_06120	0	8.26e-08	1.91542e-07	0.00184195	0.0326357	increase	0	1.00778e-07	4.37741e-07	3.85313e-07	3.70085e-06	increase	K11991|1|1.1e-67|254.0|rto:RTO_06120|tRNA(adenine34) deaminase [EC:3.5.4.33]	rto	Ruminococcus torques
244	M2-PK659A_GI_0083384	euc:EC1_10400	0	4.10174e-07	8.10093e-07	0.00941771	0.0442602	increase	0	3.67422e-07	9.71419e-07	0.00947866	0.0154427	increase	K03205|1|1.3e-195|679.0|euc:EC1_10400|type IV secretion system protein VirD4	euc	Faecalitalea cylindroides
245	530394_GI_0097497	bprl:CL2_20790	0	2.38917e-07	4.32808e-07	0.00520877	0.0442602	increase	0	1.46899e-07	3.85815e-07	0.0407983	0.04301	increase	K06147|1|1.6e-83|307.0|bprl:CL2_20790|ATP-binding cassette, subfamily B, bacterial	bprl	Anaerostipes hadrus
246	530052_GI_0062595	rto:RTO_11080	3.97226e-08	6.63016e-08	1.06247e-07	0.0131429	0.0442602	increase	0	3.64841e-08	2.19078e-07	3.01798e-07	3.11578e-06	increase	K01866|1|1.3e-212|735.0|rto:RTO_11080|tyrosyl-tRNA synthetase [EC:6.1.1.1]	rto	Ruminococcus torques
247	M2-PK003A_GI_0016722	fpr:FP2_29000	1.28961e-08	6.8904e-08	1.07107e-07	0.0254058	0.0442602	increase	0	2.5441e-08	1.65773e-07	0.00245166	0.00525278	increase	K21011|1|2.5e-143|505.0|fpr:FP2_29000|polysaccharide biosynthesis protein PelF	fpr	Faecalibacterium prausnitzii
248	A51A_GI_0081377	fpr:FP2_09300	0	2.7068e-07	4.66351e-07	8.32394e-05	0.00526958	increase	0	9.61639e-08	6.74012e-07	3.00847e-08	7.55763e-07	increase	K03169|1|4.4e-111|398.0|fpr:FP2_09300|DNA topoisomerase III [EC:5.99.1.2]	fpr	Faecalibacterium prausnitzii
249	M2-PK056B_GI_0089529	fpr:FP2_25480	5.72302e-08	9.45781e-08	3.29217e-07	0.0387743	0.0457303	increase	0	6.43454e-08	1.78111e-07	0.00562275	0.0103535	increase	K07646|1|1.2e-47|187.0|fpr:FP2_25480|two-component system, OmpR family, sensor histidine kinase KdpD [EC:2.7.13.3]	fpr	Faecalibacterium prausnitzii
250	CCMD46947453ST-21-0_GI_0044004	rob:CK5_03090	0	5.43092e-08	1.1794e-07	0.0253843	0.0442602	increase	0	5.78993e-08	1.50375e-07	0.000740109	0.00191306	increase	K03706|1|2.8e-140|495.0|rob:CK5_03090|transcriptional pleiotropic repressor	rob	Blautia obeum
251	31871_GI_0057034	str:Sterm_0366	0	8.89915e-08	1.56562e-07	0.0351058	0.04497	increase	0	3.94234e-08	5.12622e-07	8.96481e-08	1.37783e-06	increase	K10112|1|4.7e-32|136.0|str:Sterm_0366|multiple sugar transport system ATP-binding protein	str	Sebaldella termitidis
252	LZ-0763_GI_0047784	eum:ECUMN_4063	2.21001e-08	1.05715e-07	3.32824e-07	0.00836092	0.0442602	increase	6.82392e-08	1.23278e-07	2.88539e-07	0.0344424	0.0382679	increase	K08351|1|2.2e-195|678.0|eum:ECUMN_4063|biotin/methionine sulfoxide reductase [EC:1.-.-.-]	eum	Escherichia coli O17:K52:H18 UMN026 (ExPEC)
253	530364_GI_0049191	rto:RTO_14810	4.51766e-08	1.19761e-07	1.87931e-07	0.0481843	0.049221	increase	0	5.28126e-08	5.51198e-07	4.57516e-11	2.68365e-08	increase	K02950|1|1.9e-71|266.0|rto:RTO_14810|small subunit ribosomal protein S12	rto	Ruminococcus torques
254	LZ-0177_GI_0038304	eab:ECABU_c32810	0	2.70804e-08	8.58463e-08	0.0170577	0.0442602	increase	0	5.32191e-08	1.64012e-07	0.000675912	0.00177258	increase	K03895|1|0.0e+00|1204.0|eab:ECABU_c32810|aerobactin synthase [EC:6.3.2.39]	eab	Escherichia coli ABU 83972
255	LZ-0133_GI_0054129	ebd:ECBD_1342	0	1.2508e-07	3.57758e-07	0.0174219	0.0442602	increase	0	6.85347e-08	1.91954e-07	0.0313399	0.0358318	increase	K03975|1|4.2e-122|435.0|ebd:ECBD_1342|membrane-associated protein	ebd	Escherichia coli BL21-Gold(DE3)pLysS AG
256	LZ-0776_GI_0053730	cct:CC1_13090	0	2.88348e-08	1.0992e-07	0.00189791	0.032653	increase	1.03972e-08	3.03578e-08	5.06102e-08	0.0160649	0.0224872	increase	K03046|1|0.0e+00|2444.0|cct:CC1_13090|DNA-directed RNA polymerase subunit beta' [EC:2.7.7.6]	cct	Coprococcus catus
257	LZ-0776_GI_0066021	rto:RTO_10710	0	7.70451e-08	1.47606e-07	0.0264332	0.0442602	increase	0	4.70695e-08	1.19836e-07	0.00842478	0.0141956	increase	K01462|1|4.1e-65|245.0|rto:RTO_10710|peptide deformylase [EC:3.5.1.88]	rto	Ruminococcus torques
258	CCIS44743950ST-4-0_GI_0076548	cct:CC1_24740	0	7.73706e-08	2.01197e-07	6.56596e-05	0.00454026	increase	0	4.82915e-08	8.05446e-08	0.00932307	0.015273	increase	K00615|1|1.7e-161|566.0|cct:CC1_24740|transketolase [EC:2.2.1.1]	cct	Coprococcus catus
259	LZ-0776_GI_0019483	cct:CC1_10640	2.27446e-08	4.57575e-08	8.97356e-08	0.00126894	0.0266971	increase	0	2.90054e-08	9.91616e-08	0.00815463	0.0138465	increase	K18332|1|0.0e+00|1172.0|cct:CC1_10640|NADP-reducing hydrogenase subunit HndD [EC:1.12.1.3]	cct	Coprococcus catus
260	LZ-0776_GI_0049174	cct:CC1_14580	4.61815e-08	8.58476e-08	2.12793e-07	0.00514525	0.0442602	increase	0	3.85857e-08	8.38051e-08	0.0149233	0.0213984	increase	K19956|1|8.8e-252|865.0|cct:CC1_14580|L-sorbose 1-phosphate reductase [EC:1.1.1.-]	cct	Coprococcus catus
261	M2-PK003A_GI_0031064	rim:ROI_34300	2.83514e-08	6.88735e-08	1.93271e-07	0.00793835	0.0442602	increase	0	3.55957e-08	3.02456e-07	4.06875e-07	3.83491e-06	increase	K03436|1|4.7e-66|249.0|rim:ROI_34300|DeoR family transcriptional regulator, fructose operon transcriptional repressor	rim	Roseburia intestinalis M50/1
262	M2-PK010A_GI_0028787	era:ERE_29730	4.7752e-08	9.33288e-08	1.59251e-07	0.0101898	0.0442602	increase	3.27027e-08	7.25562e-08	3.30176e-07	5.88587e-07	5.02146e-06	increase	K03629|1|2.4e-86|316.0|era:ERE_29730|DNA replication and repair protein RecF	era	Eubacterium rectale M104/1
263	M2-PK006A_GI_0034848	fpr:FP2_09300	0	1.07918e-07	2.78886e-07	0.00322344	0.0401485	increase	0	2.81885e-08	3.01241e-07	6.77929e-07	5.58128e-06	increase	K03169|1|3.6e-257|883.0|fpr:FP2_09300|DNA topoisomerase III [EC:5.99.1.2]	fpr	Faecalibacterium prausnitzii
264	LZ-0044_GI_0138571	rob:CK5_00740	4.6377e-08	8.6872e-08	1.53288e-07	0.022057	0.0442602	increase	2.29805e-08	6.37925e-08	3.37835e-07	5.16311e-07	4.56398e-06	increase	K09458|1|8.5e-195|676.0|rob:CK5_00740|3-oxoacyl-[acyl-carrier-protein] synthase II [EC:2.3.1.179]	rob	Blautia obeum
265	LZ-0776_GI_0119159	cct:CC1_16990	0	5.41684e-08	1.04354e-07	0.0375208	0.0455733	increase	0	2.92794e-08	9.62268e-08	0.0183923	0.0247346	increase	K02500|1|2.5e-141|499.0|cct:CC1_16990|cyclase [EC:4.1.3.-]	cct	Coprococcus catus
266	M2-PK003A_GI_0044258	rto:RTO_17080	2.30506e-08	6.75177e-08	1.35155e-07	0.0233666	0.0442602	increase	0	4.67329e-08	3.09578e-07	6.422e-07	5.38721e-06	increase	K01091|1|5.7e-22|102.0|rto:RTO_17080|phosphoglycolate phosphatase [EC:3.1.3.18]	rto	Ruminococcus torques
267	LZ-0776_GI_0019639	cct:CC1_28260	2.12487e-08	3.81424e-08	8.42623e-08	0.0281394	0.0442602	increase	0	1.80695e-08	4.92109e-08	0.00437938	0.00846538	increase	K00688|1|0.0e+00|1664.0|cct:CC1_28260|glycogen phosphorylase [EC:2.4.1.1]	cct	Coprococcus catus
268	LZ-0776_GI_0019646	cct:CC1_28190	4.19857e-08	6.87986e-08	1.51855e-07	0.0499111	0.0499253	increase	0	3.46854e-08	8.61221e-08	0.00259409	0.00549973	increase	K15583|1|2.1e-191|665.0|cct:CC1_28190|oligopeptide transport system ATP-binding protein	cct	Coprococcus catus
269	530398_GI_0078264	cct:CC1_28250	0	6.7798e-08	1.1933e-07	0.0155927	0.0442602	increase	0	4.56732e-08	1.05711e-07	0.0141132	0.0205914	increase	K01870|1|6.7e-235|809.0|cct:CC1_28250|isoleucyl-tRNA synthetase [EC:6.1.1.5]	cct	Coprococcus catus
270	530315_GI_0003648	rum:CK1_02060	0	5.37588e-08	8.65577e-08	0.0465484	0.0485792	increase	2.16963e-08	4.43256e-08	1.11985e-07	0.0310469	0.0355744	increase	K00703|1|2.2e-231|798.0|rum:CK1_02060|starch synthase [EC:2.4.1.21]	rum	Ruminococcus sp. SR1/5
271	LZ-0776_GI_0141631	rum:CK1_29380	4.69038e-08	1.2401e-07	1.91453e-07	0.0266035	0.0442602	increase	4.50224e-08	8.69822e-08	2.46217e-07	0.0136383	0.0200759	increase	K03484|1|1.5e-75|280.0|rum:CK1_29380|LacI family transcriptional regulator, sucrose operon repressor	rum	Ruminococcus sp. SR1/5
272	LZ-0776_GI_0084302	rto:RTO_29320	4.34011e-08	7.4242e-08	1.21518e-07	0.0328328	0.0445338	increase	4.98405e-08	1.10346e-07	2.35465e-07	0.0447152	0.045978	increase	K01409|1|4.3e-160|561.0|rto:RTO_29320|N6-L-threonylcarbamoyladenine synthase [EC:2.3.1.234]	rto	Ruminococcus torques
273	M2-PK615A_GI_0062252	rob:CK5_00630	0	2.52516e-08	5.72532e-08	0.0305084	0.0445321	increase	0	4.88726e-08	1.45009e-07	0.00574704	0.0105332	increase	K07718|1|0.0e+00|1176.0|rob:CK5_00630|two-component system, sensor histidine kinase YesM [EC:2.7.13.3]	rob	Blautia obeum
274	31398_GI_0049080	eha:Ethha_1074	1.55418e-07	3.8856e-07	5.91057e-07	0.0250344	0.0442602	increase	6.5364e-08	1.89454e-07	2.92464e-07	0.0321428	0.0364545	increase	K02358|1|2.9e-127|452.0|eha:Ethha_1074|elongation factor Tu	eha	Ethanoligenens harbinense
275	LZ-0776_GI_0082857	cct:CC1_23990	1.68586e-08	3.25789e-08	1.08931e-07	0.00275833	0.0376365	increase	0	4.38423e-08	7.73759e-08	0.0370444	0.0402631	increase	K01740|1|1.0e-254|875.0|cct:CC1_23990|O-acetylhomoserine (thiol)-lyase [EC:2.5.1.49]	cct	Coprococcus catus
276	31009_GI_0061745	cct:CC1_33330	3.63976e-08	5.54612e-08	1.03392e-07	0.0198177	0.0442602	increase	0	3.28012e-08	6.9524e-08	0.0223569	0.0282849	increase	K01885|1|3.5e-291|996.0|cct:CC1_33330|glutamyl-tRNA synthetase [EC:6.1.1.17]	cct	Coprococcus catus
277	31009_GI_0045203	cct:CC1_34260	0	4.72329e-08	1.20156e-07	0.0357776	0.0451982	increase	0	2.08255e-08	9.31057e-08	0.000708622	0.00184218	increase	K00831|1|7.3e-211|730.0|cct:CC1_34260|phosphoserine aminotransferase [EC:2.6.1.52]	cct	Coprococcus catus

## Sheet: TableS8
Supplementary Table 8 The key parameters for Adenoma Effect Index 1 (AEI1), Adenoma Effect Index 2 (AEI2), CRC Effect Index 1 (CEI1) and CRC Effect Index 2 (CEI2).
i (No.)	x (Gene ID)	e (AEI1 parameter)	f (AEI2 parameter)	g (CEI1 parameter)	h (CEI2 parameter)
-	b (Y-intercept)	13.7799	20.2905	16.4742	4.69044
1	M2-PK003A_GI_0030883	-0.413045	-0.658135	-0.331863	-1.0714
2	M2-PK003A_GI_0034798	-0.109264	-0.566676	-0.172561	-0.399049
3	31237_GI_0050959	0.195869	0.357521	0.668417	0.823216
4	31009_GI_0053691	0.297952	0.132585	0.449572	0.08666
5	M2-PK003A_GI_0020679	0.249389	0.543642	0.135617	0.53993
6	31009_GI_0052407	-0.0899623	0.730215	0.159837	0.306602
7	LZ-0087_GI_0033178	-0.137399	-0.569934	-0.77128	-0.631647
8	31009_GI_0076070	0.352366	0.535901	0.716742	0.266412
9	CCIS50471204ST-4-0_GI_0100258	-0.404167	-0.323168	0.211763	-0.139758
10	M2-PK003A_GI_0023211	-0.461166	-0.521706	-0.371674	0.185784
11	LZ-0776_GI_0016617	0.0647387	0.201033	-0.202813	-0.421637
12	LZ-0776_GI_0084749	-0.354886	-0.562006	-0.239049	-0.492219
13	LZ-0628_GI_0123790	-0.159393	-0.126917	0.021139	0.19858
14	LZ-0192_GI_0001337	0.0678538	0.0683812	-0.0789675	-0.212222
15	LZ-0133_GI_0096352	0.298605	0.465353	0.174659	0.379795
16	CCIS81710917ST-20-0_GI_0000690	-0.120054	-0.0779332	-0.23217	-0.115462
17	LZ-0044_GI_0054998	0.0688507	-0.0887228	-0.0251893	0.218357
18	31256_GI_0066369	-0.425213	-0.608952	-0.776163	-0.0675489
19	31009_GI_0040433	0.483287	0.324684	-0.388485	-0.821675
20	31233_GI_0026035	0.142647	-0.34223	-0.123522	0.253047
21	31009_GI_0078182	-0.208617	-0.0417812	0.195966	0.147719
22	LZ-0776_GI_0055784	0.158841	0.566788	0.838158	-0.230635
23	LZ-0776_GI_0081858	-0.413345	-0.39802	-0.543773	-0.79281
24	LZ-0776_GI_0041862	-0.00480443	0.0225654	0.235401	-0.110942
25	LZ-0776_GI_0094797	0.440422	0.651073	0.00672846	0.387511
26	LZ-0776_GI_0027723	0.518582	0.479547	0.124189	-0.218794
27	M2-PK003A_GI_0023425	-0.307977	-0.541635	-0.387216	-0.267566
28	M2-PK003A_GI_0049919	0.301811	0.120302	0.161998	0.499236
29	LZ-0776_GI_0092186	0.191473	0.378686	0.240789	0.248521
30	LZ-0776_GI_0027732	-0.335446	-0.189964	0.14167	0.40836
31	31360_GI_0094302	0.275977	0.486657	0.451053	0.12239
32	31009_GI_0068588	0.274555	0.876358	0.716778	-0.00215251
33	31009_GI_0044030	0.499515	0.96352	0.349154	0.827386
34	31009_GI_0045206	-0.403638	-0.468226	-0.962265	0.0950152
35	516A_GI_0027642	0.30382	0.512653	0.308004	0.318815
36	M2-PK004A_GI_0050174	-0.128471	-0.691571	-0.742279	-0.881636
37	M116A_GI_0078616	-0.428969	-0.726087	-0.355908	-0.275191
38	LZ-0044_GI_0121978	-0.199614	-0.987041	-0.517323	-0.839832
39	LZ-0087_GI_0014426	0.0578646	0.546504	1.36093	0.376561
40	LZ-0087_GI_0018458	0.143177	-0.0680475	-0.148438	-0.387485
41	LZ-0087_GI_0044215	-0.459939	-1.28708	-1.12884	0.224243
42	LZ-0087_GI_0004643	-0.323119	-1.00418	-0.680591	0.0172095
43	LZ-0087_GI_0023057	0.341323	-0.103184	-0.14267	0.403339
44	LZ-0087_GI_0023047	-0.37577	-0.989155	-0.344575	-1.07149
45	LZ-0087_GI_0008746	-0.950203	-0.683272	-0.703156	-0.1173
46	LZ-0087_GI_0060590	-0.156658	-0.656151	-1.16697	-0.682901
47	LZ-0087_GI_0019946	0.0571505	-0.303535	-0.612882	0.0578711
48	LZ-0087_GI_0032521	0.224621	0.375836	0.428837	-0.288795
49	LZ-0087_GI_0032674	0.330419	0.0171607	-0.467351	-0.900195
50	LZ-0087_GI_0019943	0.00892454	0.260356	0.494223	0.428864
51	CCIS02856720ST-4-0_GI_0042961	-0.339072	-0.768758	-0.932588	0.20885
52	LZ-0087_GI_0046639	-0.102858	-0.198518	-0.214148	0.255096
53	LZ-0087_GI_0021099	-0.296581	-0.251145	-0.223846	-0.557771
54	LZ-0087_GI_0031979	0.0671529	-0.229134	-0.456947	-0.344346
55	LZ-0087_GI_0020651	0.052166	-0.116732	-0.536464	-0.2738
56	LZ-0087_GI_0031981	-0.0653707	0.762574	0.930108	0.145795
57	LZ-0087_GI_0027949	0.0567434	-0.419667	-0.0845841	0.72506
58	LZ-0087_GI_0032841	-0.0755192	0.049564	0.351417	-0.820444
59	LZ-0087_GI_0009724	0.21859	0.526139	-0.376389	0.627404
60	31071_GI_0065233	-0.077312	0.263279	-0.444715	-0.194329
61	LZ-0044_GI_0159097	0.517305	0.812962	-0.405339	-0.227385
62	LZ-0550_GI_0004841	0.200709	0.644527	0.288135	-0.0755243
63	LZ-0087_GI_0014909	0.136896	0.225506	0.340675	0.256646
64	LZ-0087_GI_0028745	-0.180566	-0.239649	0.415607	0.489578
65	LZ-0044_GI_0140233	0.461882	-0.357899	0.460578	1.17885
66	LZ-0087_GI_0056982	0.393754	1.28571	0.104248	0.15364
67	LZ-0129_GI_0025468	-0.112819	-0.48109	-0.210058	-0.0957283
68	LZ-0129_GI_0022750	0.192154	0.131722	0.338599	0.0746433
69	LZ-0087_GI_0033170	-0.61125	-0.514251	-0.35825	-0.367611
70	LZ-0087_GI_0032673	-0.249787	-0.106503	-0.0690965	0.440763
71	LZ-0087_GI_0018226	0.0870853	0.263126	-0.175451	0.883073
72	LZ-0087_GI_0008775	-0.180057	-0.336922	-0.305002	-0.575101
73	LZ-0087_GI_0039243	0.445602	1.21823	-0.0329397	0.490048
74	LZ-0132_GI_0014224	0.545876	1.05728	0.0174353	-1.17575
75	LZ-0087_GI_0011624	-0.32992	-0.487741	-0.397975	-0.732931
76	LZ-0133_GI_0016773	-0.219412	-0.726393	-0.126675	-0.67457
77	LZ-0087_GI_0025365	-0.100667	0.135918	0.362076	1.36711
78	LZ-0087_GI_0020659	-0.305773	-0.795432	-1.03138	-0.280533
79	LZ-0044_GI_0162760	-0.445827	0.0461113	-0.160387	0.279498
80	MMPU84450604ST_GI_0071179	-0.703687	-0.399639	0.396426	1.06781
81	LZ-0550_GI_0042019	0.478792	0.912645	1.07199	0.282351
82	LZ-0087_GI_0032850	0.17639	0.0786406	-0.0489669	-0.00180904
83	LZ-0087_GI_0009732	-0.36347	-0.336155	0.535439	0.122189
84	LZ-0087_GI_0023793	-0.154148	-0.728987	-0.552613	0.395431
85	LZ-0087_GI_0023826	-0.053189	-0.322603	0.458607	-1.12246
86	CCIS80834637ST-4-0_GI_0055083	-0.161569	-0.0776399	0.521838	-0.141108
87	LZ-0136_GI_0039912	0.499481	0.624448	1.15653	-0.93207
88	LZ-0550_GI_0013597	0.282696	1.08685	0.586624	0.375073
89	LZ-0087_GI_0044381	-0.634055	-0.483874	0.664128	0.520766
90	LZ-0044_GI_0141176	0.108316	-0.491463	-0.167626	-0.448512
91	CCIS21126322ST-4-0_GI_0040100	0.630771	1.39469	1.32071	1.40949
92	LZ-0430_GI_0038857	0.370734	0.596463	0.368932	-0.269865
93	LZ-0087_GI_0079614	0.161059	0.256237	0.365606	0.0763059
94	CCIS07277498ST-4-0_GI_0053174	0.602718	1.01847	-0.138416	0.329415
95	31416_GI_0000936	0.534629	0.173107	0.402709	0.661066
96	530142_GI_0099380	-0.44001	-0.0555497	-0.198051	0.341048
97	LZ-0776_GI_0020589	-0.0653162	0.0299836	0.238161	0.65711
98	M2-PK010A_GI_0051442	0.211439	0.231865	0.0882533	0.164672
99	31009_GI_0058026	-0.214043	-0.571829	-0.27244	-0.397164
100	31489_GI_0079755	-0.671551	-1.2825	-0.592875	-0.423808
101	M2-PK003A_GI_0023198	-0.439445	-0.88139	-0.963781	-0.200433
102	31004_GI_0074645	0.631973	0.6423	0.822717	0.281575
103	LZ-0776_GI_0076534	0.491574	0.628532	-0.121607	0.115474
104	31009_GI_0056152	-0.305559	0.0260827	-0.942641	-0.580234
105	LZ-0776_GI_0027734	-0.209091	-0.165375	0.0567837	0.540614
106	530697_GI_0112008	-0.108	-0.141764	-0.243283	-0.411813
107	LZ-0776_GI_0043234	-0.568023	-0.420389	-0.15657	-0.006756
108	31009_GI_0034826	-0.00402013	0.0944527	0.487018	0.731805
109	A51A_GI_0052858	0.0387921	-0.0411571	0.12575	0.164113
110	31233_GI_0062731	-0.385132	-0.530026	-0.183125	-0.298349
111	31236_GI_0060245	-0.1335	-0.237754	-0.462931	-0.908178
112	31449_GI_0022927	0.103898	0.307014	0.107453	0.48574
113	31009_GI_0052752	0.144039	0.0378349	0.223521	0.0185186
114	31267_GI_0040575	-0.39981	-1.44669	-1.48379	-0.990758
115	31009_GI_0044028	0.00515673	-0.64208	-0.821733	-0.591488
116	31009_GI_0095869	0.101254	0.0229781	0.0133408	-0.177209
117	LZ-0776_GI_0050552	0.619197	-0.0368927	0.75543	-0.343923
118	LZ-0776_GI_0042739	-0.38373	-0.648709	-0.238612	-0.323838
119	LZ-0776_GI_0053734	-0.121659	-0.0592254	0.187822	-0.302314
120	LZ-0776_GI_0091126	-0.301387	-0.835116	-0.806397	0.0370241
121	LZ-0776_GI_0091764	0.402828	0.279126	0.0129407	0.460154
122	CCIS44743950ST-4-0_GI_0065485	0.135316	-0.053438	0.0137736	0.113288
123	LZ-0776_GI_0075806	0.266503	0.338443	0.0652521	-0.301752
124	LZ-0044_GI_0092528	-0.357736	-1.10363	-0.649389	-0.650233
125	M2-PK663A_GI_0051493	0.377397	0.935609	0.385129	0.377597
126	CCIS44743950ST-4-0_GI_0043552	-0.0593861	0.205002	0.853683	0.699999
127	M2-PK003A_GI_0024750	0.530894	1.03674	0.0776203	0.0440965
128	LZ-0776_GI_0063317	0.37401	0.338611	0.724526	-0.0385017
129	530297_GI_0097419	-0.301941	-0.304525	-0.215664	-0.366707
130	M2-PK003A_GI_0020672	0.238451	0.669926	0.285821	0.115315
131	M2-PK520B_GI_0121095	0.0767202	0.242373	0.208541	-0.237151
132	M2-PK003A_GI_0026278	0.683	0.688055	0.575698	0.471973
133	M2-PK003A_GI_0024109	0.117302	0.494638	0.987702	0.916063
134	CCMD25511638ST-21-0_GI_0072593	-0.118929	-0.223255	-0.331487	0.0585027
135	M2-PK751A_GI_0006392	-0.0134644	0.303499	0.381312	-0.212243
136	M2-PK003A_GI_0023402	0.417818	0.516148	0.517332	0.30417
137	LZ-0044_GI_0066654	0.030975	0.456332	0.349731	0.0806977
138	LZ-0044_GI_0066651	-0.154262	-0.538579	-0.588507	-0.0983304
139	MSC119A_GI_0069990	0.0603865	0.143591	-0.0692839	0.251726
140	530002_GI_0089240	0.205637	0.376333	0.3842	-0.147536
141	LZ-0144_GI_0017521	0.181014	1.06032	0.218332	-0.527085
142	LZ-0144_GI_0011947	-1.33813	-1.8313	-0.549935	-0.144325
143	LZ-0144_GI_0038505	0.784178	0.990062	1.31994	0.756996
144	LZ-0044_GI_0151018	0.0354034	0.0459669	0.347847	0.749358
145	LZ-0144_GI_0000904	0.246769	0.40603	0.358459	1.24763
146	LZ-0144_GI_0001766	0.193359	0.867042	0.326274	0.660521
147	LZ-0044_GI_0138315	0.316084	-0.227525	0.327805	-0.321549
148	LZ-0144_GI_0017225	-0.914516	-1.28702	-2.50452	-0.917624
149	LZ-0044_GI_0112451	0.448508	1.07234	0.327319	0.625184
150	M2-PK002A_GI_0031556	-0.329863	-0.127033	-0.977973	0.097864
151	LZ-0044_GI_0104699	0.0936187	0.166586	0.474111	-0.0301258
152	LZ-0044_GI_0162096	0.970145	1.07469	0.662293	1.39798
153	LZ-0144_GI_0026046	0.594335	0.995273	0.625543	-0.220388
154	LZ-0144_GI_0001786	-0.0274899	-0.244893	-0.218793	0.304468
155	M2-PK001A_GI_0067875	0.0633726	0.173606	0.107384	-0.00422715
156	LZ-0144_GI_0008535	0.961308	0.814724	0.501046	0.671041
157	LZ-0044_GI_0124972	0.806735	0.436262	1.04029	0.181907
158	LZ-0240_GI_0089391	-0.734376	-0.979358	-0.481218	-1.13916
159	A10A_GI_0028320	-0.651773	-1.32435	-1.47841	-0.244067
160	LZ-0144_GI_0023455	0.777669	0.712931	0.982821	0.686075
161	LZ-0144_GI_0044010	-0.142409	-0.472431	-0.292673	-0.273773
162	LZ-0192_GI_0168675	-0.889197	-1.62345	-0.849453	-0.461339
163	LZ-0044_GI_0123275	-0.0319656	0.193535	-0.161033	0.578452
164	LZ-0127_GI_0135103	-0.488734	-0.549445	-0.392408	-0.996186
165	LZ-0144_GI_0015929	-0.392005	-0.410076	0.864642	-0.109813
166	LZ-0362_GI_0048764	0.758271	0.300996	0.450048	0.00582532
167	LZ-0144_GI_0031281	0.0736012	3.57409e-05	0.460245	-0.783529
168	LZ-0144_GI_0010162	0.136796	0.0675967	-0.509191	-0.851283
169	LZ-0369_GI_0044810	-1.06685	-1.10004	-0.980871	-0.379821
170	LZ-0144_GI_0010193	-0.553864	-0.206447	-0.512486	-0.524322
171	LZ-0144_GI_0027609	0.122461	-0.27385	0.59007	0.175272
172	LZ-0044_GI_0090932	-0.117532	-0.221504	-0.034669	0.288236
173	LZ-0044_GI_0082793	-0.310317	-0.366428	0.323271	0.297827
174	M2-PK064A_GI_0032564	-0.647842	-1.19326	-1.36975	-0.17736
175	LZ-0144_GI_0035894	-1.10009	-2.18845	-1.70706	-2.57528
176	M2-PK002A_GI_0011581	1.07608	1.10377	-0.243601	-0.518408
177	LZ-0362_GI_0060391	0.347466	0.328612	0.0684921	-0.421973
178	LZ-0144_GI_0037842	-0.0920209	0.0885279	-0.534812	0.338313
179	LZ-0044_GI_0138622	0.438238	0.443705	1.05165	0.258681
180	LZ-0044_GI_0144498	-0.274685	0.0460286	-0.461351	0.0846491
181	LZ-0044_GI_0121888	-1.08076	-1.4669	0.0804021	-0.577026
182	LZ-0144_GI_0000606	-0.19701	-0.545951	0.566756	-0.26902
183	LZ-0144_GI_0022394	0.341352	-0.110213	0.211356	0.826874
184	LZ-0691_GI_0073315	-0.705997	0.131648	0.240433	1.35969
185	LZ-0044_GI_0140669	0.54531	1.55433	0.379748	0.123867
186	LZ-0044_GI_0126121	0.431207	0.32737	-0.321146	0.014227
187	LZ-0144_GI_0023615	0.0655078	-0.423251	0.305807	-0.201212
188	LZ-0144_GI_0000841	-0.251125	0.252074	0.428494	-0.902496
189	LZ-0144_GI_0000614	-0.379803	-0.556716	-0.610535	0.257223
190	LZ-0144_GI_0001724	-0.457272	-0.978177	0.275621	0.644607
191	LZ-0144_GI_0000618	-0.125826	-0.178529	-0.030774	-0.06774
192	LZ-0144_GI_0000561	0.576878	0.147516	1.0844	0.0736916
193	LZ-0144_GI_0026062	0.59138	0.704184	-0.0821023	0.78643
194	LZ-0044_GI_0097043	0.721557	0.955323	1.25955	-0.154123
195	LZ-0144_GI_0017219	0.038953	0.361606	-1.24031	0.421143
196	LZ-0144_GI_0038504	0.280348	0.663775	-0.461263	-0.114605
197	LZ-0144_GI_0005852	-0.379978	-0.0933721	-0.702144	-0.859755
198	31223_GI_0089339	0.55805	1.07253	1.12636	0.63604
199	CCMD35802077ST-21-0_GI_0094189	0.263596	0.127216	0.226817	0.570468
200	MSC54A_GI_0028119	0.23941	0.958146	1.351	1.74548
201	LZ-0144_GI_0000677	0.197247	0.218004	0.361767	-0.0369849
202	LZ-0044_GI_0126647	0.881609	0.631881	0.921384	0.494317
203	LZ-0144_GI_0005872	-0.109882	0.273947	-0.440087	-0.11648
204	M2-PK017A_GI_0072077	-0.836562	-1.15049	-0.0631111	-0.0145547
205	LZ-0144_GI_0022372	-0.238406	-0.356453	-1.63027	-0.662573
206	LZ-0044_GI_0107628	0.643722	0.747642	2.11825	0.370851
207	LZ-0144_GI_0006630	-0.23955	-0.00333265	-0.924017	-0.903612
208	LZ-0144_GI_0055442	0.15303	0.388471	0.343865	-0.209038
209	LZ-0144_GI_0067059	0.427637	0.266591	-0.471874	-0.142354
210	LZ-0144_GI_0011948	0.469592	0.940537	-0.519341	-0.584208
211	M2-PK030A_GI_0030610	0.231982	0.49761	0.537592	-0.20316
212	LZ-0144_GI_0011937	-0.903153	-1.67855	-0.862929	-0.794891
213	M2-PK030A_GI_0054342	-1.03813	-0.486428	-0.260433	0.496999
214	LZ-0048_GI_0100184	-0.450204	-0.503619	-0.246797	-0.202939
215	LZ-0048_GI_0010658	-0.126041	-0.363794	0.0254047	0.088526
216	LZ-0129_GI_0069635	0.200599	0.225656	0.309199	0.274262
217	CCIS02856720ST-4-0_GI_0006756	0.246884	0.612371	0.600051	0.455366
218	CCIS55230578ST-4-0_GI_0024946	0.133917	0.00234222	-0.0763983	0.135507
219	LZ-0192_GI_0092372	0.117454	0.376037	0.0565772	0.133407
220	31884_GI_0076945	0.199235	0.124554	0.45409	0.465966
221	LZ-0173_GI_0019126	0.0240374	-0.0584553	0.029842	0.1617
222	31866_GI_0087370	0.090607	0.272044	0.0256708	-0.204456
223	LZ-0734_GI_0027709	-0.23183	-0.365957	-0.456659	-0.00618481
224	530315_GI_0024421	0.422181	0.426442	0.811455	-0.440547
225	LZ-0137_GI_0068470	-0.287404	-0.292738	-0.482282	-0.591695
226	LZ-0133_GI_0081050	0.203179	0.464269	0.384056	0.391315
227	LZ-0133_GI_0061380	0.14477	0.092072	0.168862	-0.0424072
228	31884_GI_0095369	-0.0549722	-0.120029	0.0362014	-0.248446
229	CCIS95409808ST-4-0_GI_0082936	-0.451419	-0.899918	-0.271572	-0.413187
230	LZ-0133_GI_0091272	0.044487	-0.461905	-0.295349	0.102675
231	LZ-0711_GI_0000213	0.450145	0.73476	0.0577199	-0.167412
232	LZ-0173_GI_0013179	-0.367996	-0.330229	-0.215408	0.0151707
233	LZ-0263_GI_0041318	-0.785056	-0.878335	-0.493687	-0.261938
234	CCIS76845094ST-20-0_GI_0080880	-0.240184	-0.495104	-0.223184	-0.0118674
235	LZ-0224_GI_0005763	-0.0869054	0.123133	-0.336902	0.276675
236	LZ-0173_GI_0027249	0.0667939	0.136359	0.474258	-0.214996
237	A21A_GI_0053524	0.245931	0.0279654	-0.292078	-0.113515
238	M2-PK003A_GI_0044542	-0.694032	-0.822598	-0.431523	-0.419712
239	M2-PK003A_GI_0028241	-0.144353	-0.595637	-0.540104	-0.203065
240	M2-PK003A_GI_0024038	0.154437	0.245971	0.512745	0.385152
241	M2-PK051A_GI_0041041	-0.731713	-0.94452	-0.473314	-0.649799
242	M2-PK003A_GI_0049341	-0.00527125	0.224882	0.107257	-0.817072
243	M2-PK751A_GI_0009056	-0.0776182	-0.277001	-0.171441	-0.142301
244	M2-PK659A_GI_0083384	0.0045021	0.0547795	0.0272467	0.131209
245	530394_GI_0097497	0.231695	0.241276	0.153029	0.151898
246	530052_GI_0062595	-0.499919	-0.416005	-0.837734	0.464165
247	M2-PK003A_GI_0016722	0.303991	0.498752	0.264448	0.256846
248	A51A_GI_0081377	0.166229	0.00775648	0.102676	-0.0721526
249	M2-PK056B_GI_0089529	0.233988	0.23166	-0.16575	-0.339696
250	CCMD46947453ST-21-0_GI_0044004	-0.0529499	0.138457	0.0175671	-0.0672427
251	31871_GI_0057034	-0.0528046	-0.189447	0.0747036	0.315295
252	LZ-0763_GI_0047784	0.248492	0.452841	0.150675	0.408415
253	530364_GI_0049191	0.55728	0.545177	0.455271	0.203991
254	LZ-0177_GI_0038304	0.00508127	0.00503203	0.139037	-0.0278477
255	LZ-0133_GI_0054129	0.255015	0.345046	-0.0357132	-0.193415
256	LZ-0776_GI_0053730	-0.517865	-0.196989	-0.138037	-0.146707
257	LZ-0776_GI_0066021	0.139227	0.590412	0.627243	0.236447
258	CCIS44743950ST-4-0_GI_0076548	0.570526	0.818888	0.962095	0.849611
259	LZ-0776_GI_0019483	-0.359185	-0.227246	-0.681352	-0.956344
260	LZ-0776_GI_0049174	-0.157513	0.0315832	0.00745688	0.594547
261	M2-PK003A_GI_0031064	0.30622	0.655773	0.352951	0.124393
262	M2-PK010A_GI_0028787	0.415894	0.166302	-0.195144	0.0476454
263	M2-PK006A_GI_0034848	0.196931	0.279535	0.368222	0.195779
264	LZ-0044_GI_0138571	-0.512447	-0.810094	-1.00087	-0.747194
265	LZ-0776_GI_0119159	0.198401	0.0545633	0.984009	0.814208
266	M2-PK003A_GI_0044258	-0.000636291	0.302181	0.149046	-0.147098
267	LZ-0776_GI_0019639	-0.540209	-0.89776	-1.69143	-0.245734
268	LZ-0776_GI_0019646	0.480124	0.440419	-0.0209416	-0.220728
269	530398_GI_0078264	0.187299	0.0675445	0.179977	-0.138
270	530315_GI_0003648	-0.706147	-0.46939	-0.267113	-0.275249
271	LZ-0776_GI_0141631	0.507393	0.440152	0.179726	-0.202104
272	LZ-0776_GI_0084302	0.438798	0.634296	0.44084	1.24453
273	M2-PK615A_GI_0062252	0.0859077	0.195675	0.019027	0.223137
274	31398_GI_0049080	-0.103754	-0.339379	-0.429229	0.000550191
275	LZ-0776_GI_0082857	0.206581	0.240793	0.207154	0.576686
276	31009_GI_0061745	-0.19191	0.0696333	0.157415	0.0409334
277	31009_GI_0045203	0.198475	0.540227	1.03935	0.526623

## Sheet: TableS9
Supplementary Table 9 The abundance profiling of the progressive disease gene markers in discovery cohort 1 and in discovery cohort 2.
No.	Sample ID	Branch	LZ-0048	LZ-0064	LZ-0098	LZ-0111	LZ-0118	LZ-0132	LZ-0136	LZ-0137	LZ-0144	LZ-0148	LZ-0162	LZ-0166	LZ-0177	LZ-0181	LZ-0192	LZ-0205	LZ-0211	LZ-0214	LZ-0215	LZ-0240	LZ-0243	LZ-0252	LZ-0256	LZ-0263	LZ-0291	LZ-0304	LZ-0312	LZ-0316	LZ-0321	LZ-0322	LZ-0327	LZ-0349	LZ-0373	LZ-0384	LZ-0387	LZ-0388	LZ-0604	LZ-0605	LZ-0612	LZ-0617	LZ-0621	LZ-0625	LZ-0627	LZ-0631	LZ-0632	LZ-0674	LZ-0681
	Cohort		discovery 1	discovery 1	discovery 1	discovery 1	discovery 1	discovery 1	discovery 1	discovery 1	discovery 1	discovery 1	discovery 1	discovery 1	discovery 1	discovery 1	discovery 1	discovery 1	discovery 1	discovery 1	discovery 1	discovery 1	discovery 1	discovery 1	discovery 1	discovery 1	discovery 1	discovery 1	discovery 1	discovery 1	discovery 1	discovery 1	discovery 1	discovery 1	discovery 1	discovery 1	discovery 1	discovery 1	discovery 1	discovery 1	discovery 1	discovery 1	discovery 1	discovery 1	discovery 1	discovery 1	discovery 1	discovery 1	discovery 1
1	M2-PK003A_GI_0030883	branch1	6.51896e-08	0	4.05397e-08	3.05458e-08	0	0	3.56384e-08	0	5.10815e-08	2.06069e-08	0	0	6.26704e-08	2.29418e-07	0	1.61476e-08	6.16459e-08	2.21437e-08	2.85167e-08	0	8.02868e-08	6.224e-08	0	0	2.60994e-07	0	0	3.74287e-08	0	4.88885e-08	0	0	0	0	0	0	2.32552e-08	0	1.82733e-07	7.1828e-08	1.07986e-07	0	1.00488e-07	2.52607e-08	0	1.95436e-08	0
2	M2-PK003A_GI_0034798	branch1	0	0	8.35458e-08	0	0	0	7.34448e-08	0	2.94416e-08	6.37011e-08	0	0	1.9656e-07	1.68855e-07	1.02323e-07	4.18295e-08	5.49173e-08	6.95072e-08	1.17537e-07	0	1.00842e-07	6.41332e-08	0	0	3.51682e-07	0	0	0	0	2.51878e-08	5.91031e-08	0	0	3.29718e-08	0	0	0	2.44236e-08	1.04782e-07	8.60231e-08	0	2.54055e-08	1.38517e-07	5.20582e-08	0	2.0138e-08	0
3	31237_GI_0050959	branch1	0	0	0	0	0	0	0	0	0	2.38361e-07	0	9.26261e-08	4.50307e-08	1.08314e-07	8.20453e-08	1.90421e-07	5.87124e-08	2.56138e-07	0	0	0	5.14239e-08	7.10722e-08	0	1.42492e-07	0	0	9.2773e-08	0	0	1.56504e-07	4.90644e-08	0	3.48503e-07	0	6.49566e-08	0	3.91671e-08	1.57569e-07	0	3.12271e-07	8.14836e-08	1.93725e-07	0	0	3.22945e-08	0
4	31009_GI_0053691	branch1	0	0	0	0	0	0	4.24527e-08	0	0	0	0	0	6.49234e-08	0	0	1.28951e-07	0	7.91332e-08	0	0	2.33156e-08	0	0	0	2.13388e-07	1.34201e-07	0	0	0	0	2.59798e-07	3.53695e-08	0	1.52467e-07	0	0	0	1.12939e-07	0	0	3.53744e-07	0	9.97516e-08	0	0	0	0
5	M2-PK003A_GI_0020679	branch1	1.36631e-07	0	1.01961e-07	0	0	0	4.48167e-08	5.03045e-08	5.38966e-08	0	0	0	2.74154e-07	8.24293e-08	0	3.40329e-08	4.46813e-08	0	1.43444e-07	0	2.46139e-08	0	0	0	2.77717e-07	0	0	4.70681e-08	0	0	0	0	0	4.02393e-08	0	0	0	2.9807e-08	3.73789e-07	1.04984e-07	3.39493e-08	0	1.26367e-07	9.52991e-08	0	2.45768e-08	0
6	31009_GI_0052407	branch1	0	0	0	0	0	0	4.24527e-08	0	3.40358e-08	0	0	2.00317e-07	0	1.17122e-07	0	9.67134e-08	4.23245e-08	0	1.01908e-07	0	2.33156e-08	1.11211e-07	0	0	1.19576e-07	0	0	0	0	0	1.02489e-07	3.53695e-08	0	7.62336e-08	0	1.17065e-07	0	8.47043e-08	0	0	1.69003e-07	0	3.99006e-08	0	3.3841e-08	0	0
7	LZ-0087_GI_0033178	branch1	0	6.78033e-08	6.03641e-08	2.10541e-07	4.8464e-08	4.76487e-06	1.61445e-06	5.95638e-08	2.12724e-08	0	0	8.34653e-08	0	9.52036e-07	1.75752e-06	2.79163e-06	2.64528e-08	1.52977e-06	3.17064e-07	0	2.00897e-06	9.26761e-08	0	0	3.27146e-07	2.07772e-06	6.27074e-08	8.72216e-07	0	0	5.6491e-06	7.11332e-07	3.63545e-08	0	0	1.26805e-06	0	0	2.88405e-06	1.24308e-07	0	0	2.69134e-06	3.76135e-08	0	3.98112e-08	0
8	31009_GI_0076070	branch1	0	0	0	4.02818e-08	0	0	1.40993e-07	0	0	1.087e-07	0	2.95682e-07	0	4.32202e-08	9.82148e-08	1.60601e-07	4.68556e-08	5.84033e-08	0	0	0	8.20781e-08	0	0	2.64756e-07	4.95228e-08	0	2.46793e-08	0	0	2.64742e-07	3.9156e-08	0	4.21974e-08	0	5.18388e-08	0	1.2503e-07	9.22301e-08	0	1.92882e-07	0	8.83445e-08	0	0	0	2.28597e-08
9	CCIS50471204ST-4-0_GI_0100258	branch1	0	0	0	7.40201e-08	0	0	8.63606e-08	0	5.2533e-08	0	0	0	4.40241e-08	1.05893e-07	4.01056e-08	1.09301e-08	5.73999e-08	0	4.60688e-08	1.31179e-08	6.32405e-08	2.51372e-08	0	0	7.28973e-08	0	0	0	0	0	1.38994e-07	0	0	0	0	6.35045e-08	1.87844e-08	0	1.4802e-07	4.4956e-08	0	1.99155e-08	4.05845e-08	0	2.29473e-08	0	0
10	M2-PK003A_GI_0023211	branch1	2.8176e-07	0	1.05132e-07	0	0	0	0	0	0	1.0688e-07	0	0	2.12011e-07	1.69986e-07	1.2876e-07	1.75457e-07	0	5.74252e-08	0	0	1.52277e-07	1.61407e-07	0	0	4.71295e-07	0	0	2.91192e-07	0	6.33913e-08	7.43738e-08	0	0	0	0	0	1.20615e-07	0	2.06957e-07	0	1.4002e-07	0	3.4746e-07	0	0	0	0
11	LZ-0776_GI_0016617	branch1	0	0	0	0	0	0	4.59905e-08	0	0	9.71554e-08	0	0	3.51668e-08	8.45882e-08	1.9045e-07	1.92084e-07	0	3.54093e-08	0	0	0	4.01596e-08	0	0	8.86582e-08	0	0	3.90855e-08	0	0	3.16217e-07	1.91585e-07	0	0	0	0	3.00102e-08	9.1763e-08	9.41624e-08	7.18225e-08	2.19803e-07	0	9.82118e-08	0	0	0	3.10038e-08
12	LZ-0776_GI_0084749	branch1	0	0	0	9.76745e-08	0	0	5.69793e-08	6.39564e-08	0	0	0	8.96206e-08	0	5.23997e-08	2.38149e-07	2.16345e-08	1.13614e-07	2.12423e-07	9.11863e-08	0	0	0	0	0	1.28395e-07	0	0	0	0	0	1.37559e-07	2.84834e-07	0	0	0	3.14244e-08	0	3.78962e-08	1.11819e-07	0	1.29488e-07	0	9.65282e-08	0	0	0	0
13	LZ-0628_GI_0123790	branch1	5.58179e-08	0	0	0	3.38478e-07	0	0	5.13773e-07	3.66974e-08	5.29333e-08	0	1.43988e-07	1.22919e-06	2.52562e-07	5.65719e-06	1.04276e-07	0	0	0	0	0	4.79632e-07	0	3.80687e-06	0	1.35049e-06	6.49067e-07	4.80719e-08	0	0	1.47338e-07	0	3.32394e-06	0	5.32314e-07	6.05851e-07	0	0	0	2.07298e-06	0	3.83811e-07	0	0	0	5.02019e-08	8.17834e-07
14	LZ-0192_GI_0001337	branch1	1.35843e-08	0	2.53432e-08	0	4.06941e-07	2.28137e-08	0	5.61847e-08	8.93097e-09	1.28823e-08	0	3.50419e-08	4.06796e-07	1.71948e-07	5.86136e-06	2.53775e-08	4.44237e-08	0	1.78271e-08	0	0	3.50181e-07	5.37755e-08	1.10965e-06	0	1.4763e-07	2.17906e-07	1.23665e-08	0	0	2.06824e-08	0	0	0	0	1.66812e-07	2.12432e-07	0	0	2.65018e-07	2.38425e-06	6.96556e-07	4.18796e-08	0	0	0	0
15	LZ-0133_GI_0096352	branch1	0	0	0	0	3.93478e-07	0	0	2.23948e-06	0	0	4.753e-07	0	1.44813e-06	1.98106e-07	7.37433e-06	0	7.15898e-08	0	1.72373e-07	0	0	2.02426e-07	9.53266e-07	7.00265e-07	0	1.17203e-06	1.01638e-07	5.30731e-07	0	0	7.33875e-08	5.98258e-08	2.91597e-06	0	0	8.18759e-07	7.79507e-07	0	3.52292e-08	2.50992e-06	2.35155e-05	6.2296e-07	1.3498e-07	0	5.72404e-08	0	0
16	CCIS81710917ST-20-0_GI_0000690	branch1	4.35669e-08	1.33393e-07	1.95626e-05	1.42899e-07	3.4658e-05	0.000104776	1.19088e-07	1.03351e-06	2.86578e-05	2.8355e-07	0	7.49232e-08	1.82122e-08	0	1.4932e-07	9.52681e-07	1.18728e-07	1.05923e-06	1.25443e-07	1.56473e-06	2.45005e-06	1.0397e-06	2.87444e-07	0.000129785	1.34173e-08	5.01945e-08	9.49482e-08	8.87076e-05	9.4518e-06	3.89638e-05	1.08722e-07	6.69433e-08	3.42957e-06	4.00759e-05	9.23291e-08	5.25419e-08	1.55417e-08	6.00211e-06	1.72802e-05	0	1.80421e-08	0	5.27863e-06	0	0	6.25915e-07	6.51665e-06
17	LZ-0044_GI_0054998	branch1	2.00811e-08	7.36414e-08	1.43781e-05	1.12913e-07	2.79796e-05	7.85174e-05	1.1527e-07	7.68006e-07	2.3441e-05	2.18999e-07	3.994e-08	2.59006e-08	0	0	3.44129e-08	7.349e-07	3.94018e-07	1.0948e-06	2.03063e-07	5.39822e-05	2.62347e-06	1.51672e-06	3.97471e-07	0.000143791	7.42128e-08	1.38816e-07	1.36214e-07	7.79911e-05	9.4078e-06	3.55201e-05	1.19264e-07	9.60375e-08	3.05288e-06	4.20889e-05	7.97942e-08	3.63269e-08	3.86833e-07	4.69722e-05	1.83596e-05	0	2.49482e-08	0	4.38178e-06	0	1.31267e-08	4.69579e-07	7.01549e-06
18	31256_GI_0066369	branch2	0	0	0	7.1055e-08	0	0	1.65803e-07	0	0	0	0	1.30392e-07	2.21868e-07	1.52477e-07	2.59869e-07	2.13072e-07	2.06627e-08	0	1.3267e-07	0	0	0	0	0	2.84181e-07	0	0	1.08832e-07	0	0	4.27782e-07	2.07208e-07	0	1.48868e-07	0	0	0	5.51366e-08	4.06723e-08	0	6.64988e-07	0	1.36356e-07	0	0	0	8.06467e-08
19	31009_GI_0040433	branch2	0	3.13203e-08	0	0	0	0	7.3538e-08	5.50285e-08	0	8.50426e-08	0	7.71101e-08	7.4975e-08	0	2.56387e-07	2.14066e-07	6.10966e-08	3.04616e-08	0	0	0	4.28098e-08	2.95834e-08	0	2.53696e-07	0	0	0	0	0	3.66646e-07	4.08455e-08	0	4.40181e-08	0	5.40755e-08	1.59953e-08	3.26061e-08	1.01515e-07	0	3.63121e-07	0	3.45586e-08	0	1.95402e-08	1.34424e-08	4.76921e-08
20	31233_GI_0026035	branch2	0	2.93116e-08	0	0	0	0	4.58812e-08	5.14994e-08	0	7.95885e-08	0	7.21648e-08	1.0525e-07	1.26581e-07	6.39213e-08	3.48413e-08	0	8.5524e-08	0	0	0	0	0	0	1.2266e-07	0	0	4.81861e-08	0	0	7.38438e-08	1.3306e-07	0	0	0	0	2.9939e-08	3.0515e-08	1.11358e-07	0	4.19409e-07	0	8.62461e-08	0	3.6574e-08	0	4.46335e-08
21	31009_GI_0078182	branch2	0	0	0	0	0	0	4.677e-08	0	0	0	0	2.20688e-07	7.15258e-08	8.60219e-08	0	1.24307e-07	4.66287e-08	0	0	0	2.56867e-08	0	0	0	3.68863e-07	0	0	2.45597e-08	0	0	1.88185e-07	1.16899e-07	0	4.19931e-08	0	2.57939e-08	0	0	0	0	3.1886e-07	0	6.59375e-08	0	0	0	1.81992e-07
22	LZ-0776_GI_0055784	branch2	0	8.9584e-08	0	0	0	0	3.50562e-08	0	0	6.08108e-08	4.25133e-08	0	8.04178e-08	6.44774e-08	2.6862e-07	2.84785e-07	1.74752e-08	0	8.41529e-08	0	0	0	4.2308e-08	0	2.7648e-07	0	0	3.68173e-08	0	0	0	2.62864e-07	0	6.29515e-08	0	0	0	2.33155e-07	9.23293e-08	0	4.17485e-07	0	3.29488e-08	0	2.79449e-08	0	3.41029e-08
23	LZ-0776_GI_0081858	branch2	0	0	0	0	0	0	0	4.91638e-08	0	1.01305e-07	0	0	0	8.05602e-08	3.35623e-07	1.82937e-07	4.36681e-08	0	3.50478e-08	0	0	0	0	0	1.48047e-07	0	0	0	0	0	1.76237e-07	2.91939e-07	0	7.86537e-08	0	2.41562e-08	2.85812e-08	2.91311e-08	6.4467e-08	0	1.99077e-07	0	6.1751e-08	0	0	0	4.26093e-08
24	LZ-0776_GI_0041862	branch2	0	0	0	0	0	0	1.72979e-07	6.47201e-08	0	1.0002e-07	0	1.81381e-07	0	0	4.01655e-07	2.69799e-07	0	1.79132e-07	0	0	0	2.01398e-07	6.95871e-08	0	2.27374e-07	0	0	0	0	0	1.72837e-07	1.44118e-07	0	2.07082e-07	0	3.17996e-08	3.76248e-08	1.00464e-07	8.48655e-08	4.5023e-08	1.87843e-07	0	0	0	0	0	5.60916e-08
25	LZ-0776_GI_0094797	branch2	0	0	0	0	0	0	0	0	0	3.64998e-08	0	0	0	1.74152e-07	2.91767e-07	9.58706e-08	0	7.84436e-08	1.0102e-07	0	0	5.51211e-08	0	0	2.13362e-07	0	0	0	0	0	2.53989e-07	1.57776e-07	0	1.13354e-07	0	0	0	0	8.0205e-08	0	4.30357e-07	0	8.89941e-08	0	0	0	6.14075e-08
26	LZ-0776_GI_0027723	branch2	0	0	0	0	0	0	0	0	0	4.31233e-08	0	2.34605e-07	1.71082e-07	6.8585e-08	2.81059e-07	1.98219e-07	0	9.26786e-08	0	0	0	0	0	0	1.2604e-07	0	0	7.83257e-08	0	0	3.60095e-07	1.86407e-07	0	4.68734e-07	0	0	0	4.96016e-08	7.31787e-08	1.16469e-07	5.79552e-07	0	1.05144e-07	0	0	0	0
27	M2-PK003A_GI_0023425	branch2	8.78924e-08	0	1.09316e-07	8.23673e-08	0	0	0	0	5.77847e-08	8.33502e-08	0	0	1.10224e-07	5.64269e-08	3.34712e-08	9.12201e-08	9.58092e-08	2.98554e-08	1.53792e-07	2.18957e-08	7.91686e-08	1.00547e-07	0	0	5.0212e-08	0	0	0	0	0	2.83654e-07	0	0	0	0	0	0	0	4.09718e-07	0	7.27967e-08	0	1.35484e-07	0	0	5.26996e-08	0
28	M2-PK003A_GI_0049919	branch2	6.20464e-08	0	0	0	0	0	0	0	4.17148e-08	5.69699e-08	0	0	0	0	2.91243e-08	2.15347e-08	1.66733e-07	2.59781e-08	1.00364e-07	0	4.59247e-08	3.65087e-08	0	0	2.39109e-07	0	0	0	0	0	2.35517e-07	0	0	0	0	2.30582e-08	2.7282e-08	0	1.59381e-07	1.95879e-07	6.33426e-08	0	5.89441e-08	7.37593e-08	0	2.29277e-08	0
29	LZ-0776_GI_0092186	branch2	0	0	0	0	0	0	0	0	0	1.11689e-07	0	0	9.84671e-08	0	4.72792e-07	3.06287e-07	0	8.66802e-08	0	0	0	0	0	0	2.90172e-07	0	0	0	0	0	5.08329e-07	3.21863e-07	0	1.15621e-07	0	3.55096e-08	1.26043e-07	0	2.17499e-07	5.02757e-08	1.95095e-07	0	0	0	0	0	6.26356e-08
30	LZ-0776_GI_0027732	branch2	0	3.56653e-08	0	0	0	0	0	6.26625e-08	0	1.61401e-07	0	0	1.02628e-07	0	5.97722e-07	4.23936e-08	2.7829e-08	1.04062e-07	0	0	3.06607e-08	0	0	0	3.48294e-07	0	0	7.82864e-08	0	0	1.64792e-07	2.50639e-07	0	2.00499e-07	0	6.15773e-08	1.09286e-07	7.42591e-08	1.30244e-07	0	5.35932e-07	0	7.87058e-08	0	0	3.06145e-08	7.0786e-08
31	31360_GI_0094302	branch2	0	0	0	1.47889e-07	1.01407e-07	0	0	0	0	0	7.34515e-08	0	0	0	2.88953e-07	0	1.04104e-07	2.99963e-08	1.08846e-07	0	0	0	0	0	4.05336e-08	0	0	0	0	0	3.9486e-07	4.90247e-08	0	9.86316e-08	0	0	7.62194e-08	0	0	0	0	0	2.2475e-08	0	0	0	0
32	31009_GI_0068588	branch2	0	0	0	0	0	0	3.21933e-08	0	0	0	0	2.39899e-07	2.76525e-08	2.96059e-08	0	2.93364e-07	0	9.17041e-08	5.15203e-08	0	0	8.43352e-08	3.88528e-08	0	2.55643e-07	3.39231e-08	0	5.07159e-08	1.84246e-08	0	4.40417e-07	1.34109e-07	0	1.44526e-07	0	1.77548e-08	0	6.42341e-08	0	0	3.77742e-07	0	9.0774e-08	0	0	0	6.26356e-08
33	31009_GI_0044030	branch2	0	0	0	0	0	0	3.17697e-08	0	0	0	0	0	1.21464e-07	5.84326e-08	0	2.77441e-07	0	5.92198e-08	7.62635e-08	0	0	2.77418e-08	0	0	3.40045e-07	0	0	6.67314e-08	0	2.17908e-08	2.30094e-07	1.05876e-07	0	1.99674e-07	0	3.50424e-08	2.07308e-08	2.11372e-08	0	0	4.11063e-07	0	7.46496e-08	0	2.53251e-08	0	9.27172e-08
34	31009_GI_0045206	branch2	0	0	0	0	0	0	5.32121e-08	0	0	0	0	0	2.44133e-07	0	0	1.41429e-07	0	6.6126e-08	1.27736e-07	0	0	9.29314e-08	1.28439e-07	0	3.9857e-07	5.60712e-08	0	8.38279e-08	0	0	1.08739e-07	8.86674e-08	0	0	0	0	6.94452e-08	7.07814e-08	0	0	4.83707e-07	0	0	0	0	0	0
35	516A_GI_0027642	branch2	0	2.27647e-08	4.02428e-07	0	2.00735e-07	0	3.4297e-07	0	0	0	0	0	0	0	0	0	2.28884e-07	1.5387e-07	1.21943e-07	0	0	0	5.91667e-07	0	4.36714e-07	0	3.76245e-07	9.28862e-08	2.02468e-08	0	9.00898e-07	3.15997e-08	1.83083e-07	9.5292e-08	0	5.85323e-08	2.34828e-08	0	4.56191e-07	4.69894e-07	5.35976e-08	0	1.69716e-08	1.92051e-07	1.20074e-07	3.88008e-08	0
36	M2-PK004A_GI_0050174	branch2	0	4.37596e-08	1.55834e-07	0	3.12782e-07	0	0	0	1.88333e-07	4.38115e-08	3.88605e-07	0	3.35056e-07	0	0	8.27316e-08	2.47364e-07	1.02021e-07	0	6.24261e-08	0	0	0	0	1.73467e-07	0	0	1.07906e-07	0	0	2.75605e-07	0	0	2.77559e-07	0	0	0	4.55561e-08	2.96732e-07	1.7743e-07	0	9.47753e-08	0	2.6719e-07	5.46016e-08	0	1.08264e-07
37	M116A_GI_0078616	branch2	0	0	8.48361e-08	0	5.44893e-07	0	0	1.67423e-07	1.64685e-07	1.72493e-07	6.33103e-07	0	1.71082e-07	0	0	0	3.41331e-07	6.52561e-08	0	0	0	6.51237e-08	0	0	2.10067e-07	0	0	0	0	0	1.80048e-07	0	0	1.33924e-07	0	2.87916e-07	0	1.98406e-07	1.09768e-07	1.74703e-07	5.64947e-08	5.15958e-08	1.05144e-07	3.98405e-07	0	0	1.45102e-07
38	LZ-0044_GI_0121978	branch3	0	4.2261e-08	1.50497e-07	2.06893e-07	1.20828e-07	4.66993e-06	2.56236e-06	2.22752e-07	0	0	0	0	5.05824e-08	1.91233e-06	1.46235e-06	3.38439e-06	0	9.89084e-07	2.65448e-07	3.01441e-08	2.2231e-06	1.15528e-07	0	0	6.62574e-07	1.39754e-06	0	5.5579e-07	0	4.53725e-08	5.41019e-06	8.61365e-07	0	0	0	2.06977e-06	4.31654e-08	0	3.73295e-06	0	4.40154e-07	0	2.66626e-06	0	1.05463e-07	0	0
39	LZ-0087_GI_0014426	branch3	3.56357e-08	3.7338e-08	3.32414e-08	3.50653e-07	1.06753e-07	4.10915e-06	2.32021e-06	1.16219e-07	0	0	0	0	2.2345e-08	1.63145e-06	1.49988e-06	2.56153e-06	2.91341e-08	9.78467e-07	2.22019e-07	1.33163e-08	2.47471e-06	1.0207e-07	0	0	4.38404e-07	1.46826e-06	0	6.8544e-07	0	0	3.39385e-06	5.02795e-07	0	0	0	1.16322e-06	7.79214e-08	0	3.16225e-06	1.1409e-07	4.89745e-07	0	2.43981e-06	0	9.3178e-08	3.62136e-08	0
40	LZ-0087_GI_0018458	branch3	6.10238e-08	1.06565e-07	1.51796e-07	2.4301e-07	1.21872e-07	5.91405e-06	2.7356e-06	1.12338e-07	1.33733e-08	0	0	5.24721e-08	5.10192e-08	1.35909e-06	1.80183e-06	3.56033e-06	0	1.46028e-06	6.13972e-07	0	2.65322e-06	1.07993e-07	0	1.52552e-08	9.39677e-07	1.55176e-06	7.88446e-08	6.42773e-07	1.90928e-08	2.28822e-08	5.85232e-06	5.95592e-07	0	0	0	1.5271e-06	2.3067e-07	0	3.54e-06	5.20992e-08	2.90036e-07	0	2.96986e-06	0	0	1.82947e-08	0
41	LZ-0087_GI_0044215	branch3	4.25696e-08	1.33809e-07	2.64729e-08	2.39361e-07	4.25082e-08	4.38838e-06	2.20119e-06	5.22439e-08	2.79873e-08	0	0	0	1.77953e-08	1.29792e-06	1.3095e-06	2.76958e-06	0	1.06037e-06	3.81446e-07	0	2.37099e-06	6.09652e-08	2.80864e-08	1.06419e-08	5.75166e-07	1.50986e-06	0	6.35242e-07	0	0	4.58565e-06	5.77588e-07	0	0	2.25539e-08	1.43681e-06	1.06301e-07	0	3.16837e-06	7.26878e-08	5.99389e-07	0	2.73001e-06	0	5.56542e-08	4.38527e-08	1.13197e-08
42	LZ-0087_GI_0004643	branch3	8.68127e-08	6.06398e-08	5.39866e-08	1.62711e-07	8.66875e-08	4.97153e-06	2.46789e-06	2.13083e-07	1.90249e-08	0	0	7.46471e-08	0	1.70215e-06	1.97254e-06	3.98056e-06	3.36388e-08	1.11558e-06	2.27854e-07	0	3.19158e-06	4.14424e-08	0	0	6.13395e-07	1.68283e-06	0	9.05257e-07	0	0	6.0158e-06	1.06826e-06	0	0	4.59944e-08	2.11298e-06	1.54844e-07	0	4.66717e-06	7.41166e-08	6.83073e-07	0	2.88043e-06	0	0	5.20521e-08	0
43	LZ-0087_GI_0023057	branch3	6.39446e-08	9.46673e-08	2.06315e-07	2.33181e-07	4.14106e-08	4.72441e-06	2.21353e-06	2.0358e-07	0	0	0	0	3.46715e-08	6.88084e-07	7.11842e-07	2.58658e-06	0	7.9438e-07	1.81409e-07	2.06622e-08	1.89899e-06	7.9188e-08	5.47223e-08	0	3.60161e-07	9.95022e-07	0	8.03306e-07	0	0	3.53359e-06	4.58539e-07	0	0	0	1.44417e-06	8.87627e-08	0	2.31448e-06	0	3.55454e-07	0	1.5997e-06	0	0	7.45958e-08	0
44	LZ-0087_GI_0023047	branch3	6.3529e-08	7.93299e-08	0	3.21919e-07	2.45013e-08	4.13445e-06	2.39193e-06	9.03384e-08	1.07544e-08	0	3.25345e-08	0	0	1.01404e-06	1.30817e-06	3.11711e-06	0	1.02551e-06	4.913e-07	0	2.28197e-06	7.02793e-08	0	1.22677e-08	6.90353e-07	1.66789e-06	3.17021e-08	8.49919e-07	0	1.84011e-08	4.83381e-06	6.25844e-07	0	0	0	1.48657e-06	1.57554e-07	0	3.19889e-06	0	5.0806e-07	0	2.65504e-06	0	4.27713e-08	2.94239e-08	1.30491e-08
45	LZ-0087_GI_0008746	branch3	8.3087e-08	1.52348e-07	7.75046e-08	2.04393e-07	3.11127e-08	3.48565e-06	1.87803e-06	1.14715e-07	0	1.96983e-08	0	0	0	1.18479e-06	1.06715e-06	2.3428e-06	0	1.31666e-06	3.14154e-07	3.10479e-08	1.64133e-06	2.97479e-08	0	0	5.04794e-07	1.5819e-06	0	6.58067e-07	1.94969e-08	0	4.78382e-06	4.65306e-07	0	0	0	1.01669e-06	6.66894e-08	0	3.17136e-06	2.66009e-08	4.32938e-07	0	1.95225e-06	0	2.71564e-08	1.86819e-08	0
46	LZ-0087_GI_0060590	branch3	1.32036e-07	1.00873e-07	4.92658e-08	3.34086e-07	3.95536e-08	5.85149e-06	2.29671e-06	1.45838e-07	0	0	5.2522e-08	0	0	1.70039e-06	1.95248e-06	2.81037e-06	0	1.8521e-06	5.40795e-07	1.97356e-08	2.34456e-06	1.13455e-07	0	0	5.61151e-07	1.98535e-06	5.11783e-08	7.39899e-07	0	0	5.71991e-06	5.10254e-07	0	0	4.19725e-08	2.18252e-06	1.85474e-07	0	4.35577e-06	3.38178e-08	6.88957e-07	0	2.9056e-06	0	2.07143e-07	2.37502e-08	0
47	LZ-0087_GI_0019946	branch3	0	0	1.10415e-07	1.10818e-07	8.86478e-08	4.19125e-06	2.43478e-06	5.44754e-08	0	0	0	0	0	7.57307e-07	1.2876e-06	2.99694e-06	2.4193e-08	1.10988e-06	1.55337e-07	0	2.50709e-06	2.11898e-07	0	0	5.25642e-07	1.74693e-06	0	7.92971e-07	0	0	4.75411e-06	3.92075e-07	0	0	0	1.17802e-06	6.33382e-08	0	3.85329e-06	1.13689e-07	5.69419e-07	0	2.9723e-06	0	0	4.04412e-07	0
48	LZ-0087_GI_0032521	branch3	0	1.1587e-07	0	7.77269e-08	8.28212e-08	4.08591e-06	1.2696e-06	1.0179e-07	0	0	0	0	0	1.91813e-06	8.84395e-07	4.16419e-06	0	1.35232e-06	5.09983e-07	0	2.24343e-06	7.9188e-08	0	0	5.61953e-07	1.91116e-06	0	5.51978e-07	0	0	6.07789e-06	9.06655e-07	0	0	0	1.95893e-06	0	0	2.79882e-06	0	4.12173e-07	6.27386e-08	3.57187e-06	0	0	9.94611e-08	0
49	LZ-0087_GI_0032674	branch3	3.14069e-08	6.58144e-08	2.92967e-08	2.50811e-07	1.17606e-07	4.09487e-06	1.87689e-06	3.76446e-08	0	0	0	0	0	8.21893e-07	8.2524e-07	2.99231e-06	0	9.72947e-07	2.75458e-07	0	2.05968e-06	8.99576e-08	0	0	4.96046e-07	9.90354e-07	0	5.90829e-07	0	0	4.60577e-06	5.47509e-07	0	0	0	1.41626e-06	1.34446e-07	1.71291e-08	3.32491e-06	4.02206e-08	4.81743e-07	0	2.0352e-06	0	6.15906e-08	3.17585e-07	0
50	LZ-0087_GI_0019943	branch3	0	5.6007e-08	0	1.60371e-07	2.66882e-08	2.42563e-06	1.34573e-06	6.56013e-08	0	0	0	0	0	9.08516e-07	1.07662e-06	2.26387e-06	1.45671e-08	8.53328e-07	1.40297e-07	0	1.07093e-06	2.81634e-08	0	0	3.70889e-07	1.60192e-06	0	3.15608e-07	0	2.00435e-08	3.90207e-06	5.68218e-07	0	0	2.83203e-08	6.9225e-07	4.58196e-08	0	2.0247e-06	4.56361e-08	1.24259e-07	2.02168e-08	1.7299e-06	0	2.32945e-08	1.60251e-07	0
51	CCIS02856720ST-4-0_GI_0042961	branch3	0	5.46027e-08	3.24079e-08	1.46512e-07	2.6019e-08	3.14819e-06	1.6807e-06	9.59346e-08	0	1.64733e-08	0	4.48103e-08	0	1.06885e-06	5.59524e-07	3.25748e-06	1.42018e-08	9.91305e-07	2.27966e-07	0	2.26092e-06	7.46329e-08	0	0	2.86513e-07	1.0619e-06	0	6.7322e-07	0	0	4.76083e-06	8.0703e-07	0	0	2.76102e-08	1.58063e-06	5.57713e-08	0	2.81672e-06	1.77967e-07	1.94232e-07	1.97099e-08	2.20322e-06	2.01937e-08	3.30731e-08	3.59336e-07	0
52	LZ-0087_GI_0046639	branch3	0	3.96791e-08	7.06513e-08	5.32342e-08	5.67232e-08	5.13852e-06	1.78215e-06	6.97146e-08	0	0	0	0	0	1.51303e-06	1.50671e-06	3.05413e-06	6.19217e-08	7.79629e-07	9.9396e-08	0	2.31427e-06	5.42349e-08	7.49572e-08	0	3.49886e-07	1.42235e-06	0	6.91594e-07	0	0	5.27397e-06	6.3916e-07	0	0	0	1.54309e-06	8.10566e-08	0	3.20639e-06	0	2.11138e-07	0	2.55082e-06	0	0	3.40598e-08	0
53	LZ-0087_GI_0021099	branch3	9.02497e-08	2.36402e-08	1.26279e-07	1.26865e-07	3.37948e-08	3.66722e-06	2.86492e-06	4.15349e-08	0	0	4.48751e-08	0	0	1.00524e-06	1.62907e-06	3.46129e-06	3.68921e-08	7.91231e-07	4.14531e-07	0	1.99255e-06	4.3878e-08	0	0	5.31542e-07	1.55043e-06	0	6.02921e-07	0	0	3.77402e-06	7.57188e-07	0	0	0	1.46927e-06	1.20731e-07	0	3.66468e-06	2.88941e-08	3.92433e-07	0	2.5985e-06	0	4.10906e-08	6.08771e-08	0
54	LZ-0087_GI_0031979	branch3	1.36631e-07	8.58947e-08	5.09804e-08	7.68252e-08	8.18604e-08	3.30105e-06	1.62728e-06	1.50913e-07	0	0	0	0	0	1.06894e-06	8.03481e-07	2.33707e-06	0	1.03032e-06	1.07583e-07	0	2.25079e-06	3.13077e-07	0	0	3.03228e-07	1.84215e-06	0	7.45146e-07	0	3.07396e-08	6.16732e-06	6.91134e-07	0	0	0	1.38209e-06	2.19615e-07	0	2.56677e-06	8.19571e-08	3.53696e-07	0	1.6015e-06	0	3.57254e-08	4.91536e-08	0
55	LZ-0087_GI_0020651	branch3	2.01326e-08	1.26566e-07	1.1268e-07	2.54705e-07	6.03108e-08	4.94168e-06	2.61441e-06	1.48248e-07	0	0	0	0	0	9.54075e-07	0	3.15505e-06	0	1.12955e-06	4.88922e-07	0	2.66241e-06	8.64977e-08	0	0	5.08278e-07	1.42703e-06	0	8.89749e-07	0	0	4.87874e-06	7.1525e-07	0	0	0	1.23957e-06	1.29275e-07	0	1.29595e-07	2.06259e-07	6.10248e-07	0	2.32223e-06	0	1.05283e-07	5.43211e-08	0
56	LZ-0087_GI_0031981	branch3	7.71458e-08	8.0831e-08	4.7975e-08	2.06397e-07	3.85173e-08	3.93655e-06	2.23526e-06	1.42017e-07	0	0	0	0	3.22491e-08	8.46572e-07	1.48752e-06	2.99782e-06	2.10236e-08	1.02103e-06	2.72955e-07	1.92185e-08	3.09987e-06	1.4731e-07	0	0	6.71668e-07	2.13469e-06	4.98374e-08	6.62723e-07	0	0	7.80708e-06	1.24214e-06	0	0	0	1.64437e-06	5.50406e-08	0	2.79317e-06	1.64659e-07	5.11166e-07	0	2.78672e-06	0	3.36193e-08	9.25119e-08	0
57	LZ-0087_GI_0027949	branch3	0	4.34514e-08	3.86841e-08	2.62328e-07	3.10579e-08	2.3722e-06	2.43286e-06	7.63423e-08	0	0	8.24817e-08	0	0	1.12586e-06	1.41489e-06	3.35223e-06	0	6.16077e-07	6.46943e-07	0	1.54763e-06	2.96955e-08	4.10417e-08	0	5.3641e-07	7.36856e-07	8.03715e-08	7.85739e-07	0	0	4.67256e-06	6.23326e-07	0	0	0	1.28191e-06	6.6572e-08	2.26176e-08	3.50864e-06	5.31082e-08	4.37934e-07	2.3527e-08	2.43938e-06	0	0	7.45958e-08	0
58	LZ-0087_GI_0032841	branch3	2.19322e-08	1.14899e-07	8.18344e-08	4.31623e-07	6.57017e-08	3.69766e-06	2.04955e-06	1.61499e-07	0	0	8.72432e-08	0	2.75048e-08	1.34426e-06	2.29884e-07	2.40893e-06	1.79308e-08	9.38694e-07	1.84803e-07	0	2.31969e-06	0	0	0	3.64741e-07	1.10684e-06	0	5.83776e-07	0	0	4.83525e-06	6.43744e-07	0	0	3.48598e-08	1.65406e-06	1.17359e-07	4.78466e-08	3.09736e-06	2.8087e-08	4.08719e-07	0	2.79043e-06	2.54959e-08	0	7.89021e-08	0
59	LZ-0087_GI_0009724	branch3	5.23448e-08	8.2268e-08	1.95311e-07	1.47163e-07	3.9202e-08	4.22836e-06	2.22708e-06	9.6361e-08	0	0	0	6.75141e-08	0	8.6922e-07	1.41934e-06	3.03875e-06	0	1.03062e-06	3.70501e-07	0	2.0296e-06	0	0	0	4.74326e-07	2.03822e-06	0	8.14296e-07	0	2.94417e-08	5.0262e-06	5.08368e-07	0	0	0	1.43975e-06	5.60191e-08	0	3.41105e-06	3.35172e-08	5.5277e-07	0	2.39338e-06	0	0	8.81517e-08	0
60	31071_GI_0065233	branch3	5.41084e-08	1.13386e-07	3.36486e-08	1.77474e-07	8.10455e-08	3.14446e-06	2.1642e-06	1.3281e-07	0	0	0	0	0	7.34371e-07	9.02015e-07	3.11274e-06	0	8.70886e-07	1.28856e-07	2.69589e-08	2.381e-06	0	0	0	4.91211e-07	9.70073e-07	0	7.00976e-07	0	0	4.80243e-06	3.34712e-07	0	0	0	1.28458e-06	7.72086e-08	1.96735e-08	2.78507e-06	4.61952e-08	2.55392e-07	0	2.33773e-06	0	7.07396e-08	1.78436e-07	0
61	LZ-0044_GI_0159097	branch3	0	9.87216e-08	4.10154e-07	8.82977e-08	9.44463e-08	3.92776e-06	3.09597e-06	2.31266e-07	2.06484e-08	0	0	0	0	1.92248e-06	2.56486e-06	4.72286e-06	0	1.1636e-06	3.56637e-07	0	2.84294e-06	8.99576e-08	0	0	6.17025e-07	1.59744e-06	0	6.76059e-07	0	0	6.27162e-06	8.86733e-07	0	0	0	1.54003e-06	2.68892e-07	0	4.91088e-06	0	5.24959e-07	0	3.41341e-06	0	4.10604e-08	5.64939e-08	0
62	LZ-0550_GI_0004841	branch3	0	0	0	1.77257e-07	0	3.20162e-06	2.79466e-06	1.85706e-07	1.65806e-08	0	0	0	0	1.26713e-06	1.81192e-06	3.50809e-06	0	1.32581e-06	5.62641e-07	0	2.60375e-06	7.22357e-08	0	0	9.70947e-07	1.38586e-06	0	7.36333e-07	0	0	5.1115e-06	8.48243e-07	0	0	0	1.50889e-06	7.55441e-08	0	5.12479e-08	6.45941e-08	4.08592e-07	0	1.54261e-06	0	6.59429e-08	2.64626e-08	0
63	LZ-0087_GI_0014909	branch3	2.71521e-08	1.09399e-07	1.94792e-07	2.34834e-07	0	5.05452e-06	2.34345e-06	1.15326e-07	0	1.98031e-08	0	0	2.61881e-08	1.39296e-06	1.32872e-06	3.64552e-06	0	1.30293e-06	1.91831e-07	0	2.85706e-06	8.97183e-08	0	0	8.24772e-07	1.46622e-06	4.04708e-08	7.66851e-07	0	0	6.10667e-06	6.57975e-07	0	0	0	1.85843e-06	1.56436e-07	0	3.68687e-06	5.34848e-08	4.03753e-07	0	2.87726e-06	0	5.46016e-08	1.87812e-08	0
64	LZ-0087_GI_0028745	branch3	6.88748e-08	1.80412e-07	0	3.18915e-07	0	5.20083e-06	1.80528e-06	1.50331e-07	0	0	0	8.88344e-08	0	9.73659e-07	1.73057e-06	3.01039e-06	0	1.28828e-06	3.76113e-07	0	2.03415e-06	2.46594e-07	0	0	7.91256e-07	9.29419e-07	0	7.45195e-07	0	0	5.51441e-06	7.27427e-07	0	0	0	1.50234e-06	1.41255e-07	0	3.70869e-06	4.41015e-08	1.51772e-07	0	3.03683e-06	0	9.00448e-08	0	0
65	LZ-0044_GI_0140233	branch3	0	1.20588e-07	7.15718e-08	2.78394e-07	0	6.75938e-06	3.68127e-06	1.41246e-07	0	0	0	0	0	1.79022e-06	2.04887e-06	3.16877e-06	9.40928e-08	1.23037e-06	3.27748e-07	2.86713e-08	3.05089e-06	1.09883e-07	0	0	5.09888e-07	1.50562e-06	0	7.44716e-07	0	0	5.747e-06	8.20125e-07	0	0	0	1.70325e-06	2.87395e-07	0	5.22658e-06	9.82588e-08	8.21047e-07	0	3.5435e-06	0	0	3.45036e-08	0
66	LZ-0087_GI_0056982	branch3	5.73118e-08	2.00696e-07	5.34612e-08	4.02818e-08	0	2.48132e-06	2.29565e-06	1.05505e-07	0	0	0	0	0	9.65247e-07	1.22022e-06	2.43914e-06	0	1.15089e-06	2.25636e-07	2.14163e-08	1.69416e-06	4.1039e-08	5.67195e-08	0	4.59966e-07	1.23435e-06	0	5.24039e-07	0	0	3.78694e-06	4.94592e-07	0	0	0	1.70315e-06	6.13348e-08	0	2.6392e-06	1.74055e-07	4.57178e-07	0	2.04727e-06	0	0	0	0
67	LZ-0129_GI_0025468	branch3	1.42471e-07	0	1.77198e-07	1.33515e-07	0	4.43111e-06	2.2919e-06	4.23847e-07	0	0	0	0	0	8.26309e-07	1.22833e-06	2.82933e-06	0	6.49781e-07	4.3626e-07	3.54923e-08	2.1111e-06	2.04037e-07	0	0	4.62943e-07	1.40166e-06	9.20383e-08	7.15803e-07	0	0	5.98663e-06	5.8132e-07	0	0	7.54827e-08	1.61526e-06	0	0	3.35198e-06	0	6.28886e-07	5.38843e-08	2.55527e-06	0	0	0	0
68	LZ-0129_GI_0022750	branch3	4.65375e-08	1.1198e-07	3.98776e-08	1.50234e-07	0	2.04253e-06	1.48953e-06	0	0	0	0	0	0	5.81508e-07	6.74464e-07	1.21252e-06	0	4.87949e-07	1.67497e-07	0	9.71684e-07	6.12234e-08	0	0	1.47647e-07	2.01672e-07	8.28512e-08	1.931e-07	0	0	5.70988e-06	2.73515e-07	0	0	0	7.28553e-08	6.86701e-08	0	2.24049e-06	0	1.78833e-07	0	3.71139e-06	0	2.79449e-08	1.11072e-07	0
69	LZ-0087_GI_0033170	branch3	0	2.3109e-08	1.00149e-07	1.01115e-07	9.91062e-08	4.19255e-06	2.16974e-06	8.12031e-08	0	0	0	0	5.53186e-08	1.06105e-06	1.27747e-06	2.23998e-06	0	1.30064e-06	2.02608e-07	0	1.94846e-06	3.15862e-08	0	0	4.80885e-07	1.67321e-06	8.54888e-08	6.21994e-07	0	0	4.49694e-06	8.13698e-07	0	3.24778e-08	0	1.5846e-06	7.08107e-08	0	0	2.82448e-08	2.57192e-07	0	2.11445e-06	0	0	0	0
70	LZ-0087_GI_0032673	branch3	0	9.2436e-08	2.46882e-07	1.8602e-07	0	4.91667e-06	2.40302e-06	3.00272e-07	0	0	0	0	0	7.95736e-07	2.3415e-06	3.27573e-06	3.6063e-08	1.87695e-06	5.65664e-07	0	2.60698e-06	1.89517e-07	0	0	3.59056e-07	1.3394e-06	0	8.0968e-07	0	0	5.04419e-06	1.03305e-06	0	0	0	1.97284e-06	2.83243e-07	0	4.55664e-06	5.64896e-08	9.78083e-07	0	3.34795e-06	0	0	1.72519e-07	0
71	LZ-0087_GI_0018226	branch3	3.62387e-08	4.57926e-08	1.00283e-07	1.01882e-07	7.80388e-08	3.03889e-06	1.69905e-06	6.67115e-08	0	0	0	9.34811e-08	0	5.83069e-07	9.12477e-07	2.05644e-06	8.88815e-08	1.12528e-06	3.22727e-07	0	2.10035e-06	1.18649e-07	0	0	1.41876e-07	1.55055e-06	0	8.37006e-07	0	0	4.17376e-06	9.20785e-07	0	5.33635e-08	0	1.31391e-06	1.95992e-07	0	2.71351e-06	0	3.41749e-07	0	1.79537e-06	0	4.73774e-08	3.25926e-08	0
72	LZ-0087_GI_0008775	branch3	1.69869e-07	1.77984e-07	1.05637e-07	7.95953e-08	0	5.29795e-06	1.58674e-06	0	0	0	0	0	0	1.04399e-06	9.44516e-07	2.4689e-06	4.62924e-08	6.55873e-07	2.83304e-07	0	1.11461e-06	1.62183e-07	0	0	2.82828e-07	1.52474e-06	0	5.3365e-07	0	0	3.46968e-06	2.32112e-07	0	0	0	9.91302e-07	0	0	2.1594e-06	7.25131e-08	2.91476e-07	0	1.91089e-06	0	7.40272e-08	5.0926e-08	0
73	LZ-0087_GI_0039243	branch3	0	1.09935e-07	0	1.47491e-07	0	4.90349e-06	1.9516e-06	1.93151e-07	0	0	0	0	0	1.39531e-06	1.32106e-06	3.20184e-06	0	1.15306e-06	2.26059e-07	0	2.85548e-06	1.12697e-07	0	0	7.36616e-07	1.54527e-06	5.08363e-08	5.12536e-07	0	0	4.57941e-06	7.4515e-07	0	0	0	1.52798e-06	5.61439e-08	0	3.8756e-06	0	5.35022e-07	0	2.71197e-06	0	6.85864e-08	7.07747e-08	0
74	LZ-0132_GI_0014224	branch3	9.84199e-08	9.1911e-08	6.12049e-08	6.45631e-07	0	7.09961e-06	3.56417e-06	6.03934e-08	0	0	0	0	0	1.66005e-06	2.6657e-06	4.09041e-06	0	1.69056e-06	2.70003e-07	0	2.75914e-06	2.08868e-07	0	0	9.38099e-07	2.27588e-06	0	8.533e-07	0	0	7.25343e-06	8.23719e-07	0	0	0	2.29273e-06	1.30705e-07	0	4.40632e-06	1.26039e-07	8.14482e-07	0	4.13129e-06	0	0	8.85176e-08	0
75	LZ-0087_GI_0011624	branch3	4.94857e-08	5.18496e-08	0	2.08687e-07	0	5.63079e-06	3.27301e-06	9.10976e-08	0	0	0	0	0	9.03389e-07	1.7566e-06	4.29757e-06	0	1.80342e-06	4.77787e-07	0	3.01573e-06	1.00144e-07	0	0	9.31979e-07	8.63995e-07	1.91811e-07	9.0488e-07	0	0	6.54733e-06	5.40946e-07	0	0	0	1.91856e-06	1.58878e-07	0	5.18757e-06	1.90118e-07	7.73897e-07	0	4.54342e-06	0	0	4.45068e-08	0
76	LZ-0133_GI_0016773	branch3	3.95221e-08	6.90168e-08	3.41675e-08	3.51858e-07	9.86628e-08	5.5173e-06	2.93315e-06	7.27558e-08	0	0	5.24045e-08	0	0	1.31375e-06	1.97277e-06	3.46549e-06	0	1.53065e-06	3.29383e-07	1.96915e-08	2.5156e-06	1.13202e-07	0	0	5.8281e-07	1.3532e-06	0	6.40395e-07	0	0	6.00031e-06	7.56365e-07	0	1.93995e-08	0	1.86872e-06	9.57778e-08	0	4.27264e-06	1.68711e-08	4.989e-07	0	3.17503e-06	0	6.88933e-08	2.36971e-08	1.05093e-08
77	LZ-0087_GI_0025365	branch3	2.27586e-08	1.66921e-07	1.27377e-07	2.87927e-07	5.11331e-08	3.82334e-06	2.12527e-06	6.28441e-08	0	0	2.26327e-08	2.9354e-08	0	1.04221e-06	1.13504e-06	3.32043e-06	0	9.29106e-07	2.09068e-07	8.50443e-09	2.10926e-06	8.96708e-08	0	0	6.43234e-07	1.59169e-06	0	6.28891e-07	0	0	4.6027e-06	5.9637e-07	0	0	0	1.17662e-06	7.77573e-08	1.24124e-08	3.37798e-06	4.3718e-08	2.9516e-07	0	2.80998e-06	0	4.46309e-08	5.1172e-08	0
78	LZ-0087_GI_0020659	branch3	8.53448e-08	2.68265e-07	7.96107e-08	2.99924e-07	0	4.48653e-06	2.70626e-06	0	2.80549e-08	4.04671e-08	0	0	0	7.47168e-07	1.70178e-06	3.61437e-06	0	1.31448e-06	2.80001e-07	0	2.44755e-06	1.22225e-07	0	0	5.32926e-07	1.86173e-06	8.27011e-08	5.84176e-07	0	0	3.91656e-06	1.99289e-07	0	0	0	1.81735e-06	0	0	3.71203e-06	0	6.81558e-07	0	3.13807e-06	0	5.57886e-08	6.03961e-08	0
79	LZ-0044_GI_0162760	branch3	0	2.95651e-07	1.35216e-07	4.58469e-07	5.42797e-08	3.95822e-06	1.87556e-06	1.33423e-07	0	0	7.20763e-08	0	0	1.42604e-06	1.93392e-06	3.33863e-06	0	1.85901e-06	2.85343e-07	0	2.23467e-06	1.03797e-07	0	0	7.47843e-07	1.67891e-06	7.02323e-08	7.69502e-07	0	0	5.69927e-06	6.96393e-07	0	0	0	1.14938e-06	1.38446e-07	0	3.56049e-06	1.85633e-07	3.90135e-07	0	2.94698e-06	0	0	3.25926e-08	0
80	MMPU84450604ST_GI_0071179	branch3	9.29198e-08	1.70378e-07	8.66767e-08	2.28581e-07	3.47947e-08	5.15146e-06	2.40151e-06	4.27638e-08	1.52725e-08	0	0	0	0	1.14506e-06	1.70149e-06	3.19122e-06	1.89918e-08	1.42907e-06	4.26795e-07	0	2.38805e-06	9.04965e-08	0	0	5.15098e-07	1.42889e-06	4.50207e-08	7.51682e-07	0	0	4.39392e-06	9.03241e-07	0	0	0	1.43535e-06	1.24303e-07	2.53389e-08	3.80248e-06	1.78494e-07	4.90624e-07	0	2.68522e-06	2.70045e-08	3.03701e-08	4.17854e-08	1.85312e-08
81	LZ-0550_GI_0042019	branch3	3.66903e-08	0	6.84503e-08	2.32091e-07	1.3739e-07	4.02343e-06	1.88115e-06	1.35086e-07	0	1.73971e-08	3.64872e-08	0	0	1.22587e-06	1.58491e-06	2.84134e-06	0	1.3966e-06	4.11054e-07	1.37104e-08	2.17372e-06	1.57636e-07	0	1.37582e-08	6.31257e-07	1.07564e-06	3.55537e-08	5.077e-07	0	0	3.53163e-06	5.88358e-07	0	2.70143e-08	5.83169e-08	1.12247e-06	1.96329e-08	0	3.15923e-06	7.048e-08	3.39108e-07	0	2.47099e-06	0	2.39839e-08	5.11894e-08	0
82	LZ-0087_GI_0032850	branch3	1.72187e-08	7.21649e-08	3.21236e-08	2.1784e-07	2.57908e-08	3.5643e-06	1.68156e-06	9.50931e-08	0	1.63288e-08	0	0	0	9.47968e-07	9.05182e-07	2.3082e-06	2.81545e-08	5.8868e-07	1.47255e-07	0	2.41513e-06	9.86377e-08	0	0	5.20407e-07	1.33909e-06	0	6.65341e-07	0	0	4.38168e-06	4.56539e-07	0	0	2.7368e-08	1.55204e-06	1.10564e-07	0	2.80584e-06	6.61523e-08	4.70624e-07	0	2.29251e-06	0	2.25112e-08	1.54863e-08	0
83	LZ-0087_GI_0009732	branch3	0	4.28689e-07	0	3.18381e-07	0	6.89196e-06	2.77879e-06	1.38982e-07	0	0	0	0	0	1.39423e-06	2.38308e-06	4.46373e-06	9.25849e-08	1.22832e-06	7.99618e-07	0	4.0117e-06	8.40346e-08	0	0	4.63941e-07	2.36329e-06	7.31587e-08	4.4981e-07	0	0	5.19389e-06	9.86549e-07	0	0	0	1.9383e-06	7.02645e-08	0	4.68704e-06	9.66841e-08	5.25889e-07	0	3.47851e-06	0	9.87029e-08	6.79013e-08	3.01133e-08
84	LZ-0087_GI_0023793	branch3	0	1.35607e-07	6.03641e-08	4.5483e-07	4.8464e-08	4.94966e-06	2.37663e-06	0	2.12724e-08	0	0	0	0	1.25816e-06	1.46106e-06	2.69948e-06	2.64528e-08	1.56827e-06	5.52003e-07	0	2.25061e-06	4.6338e-08	0	0	7.99305e-07	1.2861e-06	0	8.58113e-07	3.03702e-08	0	4.02765e-06	1.01687e-06	0	0	0	1.59735e-06	1.03882e-07	0	3.58586e-06	2.0718e-07	3.38701e-07	0	2.73313e-06	0	8.46025e-08	0	0
85	LZ-0087_GI_0023826	branch3	3.82389e-08	8.01312e-08	3.56697e-08	1.61258e-07	1.43189e-07	3.89598e-06	2.0574e-06	1.0559e-07	1.257e-08	0	0	0	0	7.94216e-07	1.26795e-06	2.75195e-06	0	1.00799e-06	3.76366e-07	2.85782e-08	2.29091e-06	1.09526e-07	0	0	5.82935e-07	1.4255e-06	3.70544e-08	5.43384e-07	0	0	4.45266e-06	9.03465e-07	0	0	0	1.23781e-06	1.43231e-07	0	3.47285e-06	2.44849e-08	3.56302e-07	0	2.75147e-06	0	0	1.71958e-08	0
86	CCIS80834637ST-4-0_GI_0055083	branch3	2.3322e-08	2.4436e-08	2.0905e-07	6.60474e-08	3.49325e-08	2.64236e-06	2.00119e-06	2.14666e-07	0	0	0	0	0	5.31638e-07	1.2018e-06	2.67344e-06	0	8.6192e-07	3.62839e-07	0	2.38491e-06	6.68002e-08	0	0	4.95591e-07	7.33627e-07	0	8.01306e-07	0	0	5.16196e-06	4.34032e-07	0	0	0	1.13623e-06	0	0	6.83465e-07	5.97335e-08	5.07327e-07	0	2.27268e-06	0	6.09808e-08	2.09755e-08	0
87	LZ-0136_GI_0039912	branch3	0	1.20243e-07	1.51014e-07	2.54417e-07	6.06217e-08	5.341e-06	2.3217e-06	0	0	0	0	0	0	1.8188e-06	1.47566e-06	3.55745e-06	0	1.21875e-06	3.65348e-07	0	3.31045e-06	0	0	0	6.1675e-07	1.35242e-06	0	1.0909e-06	0	0	5.15864e-06	7.15531e-07	0	0	0	1.67929e-06	1.11433e-07	0	4.36781e-06	1.03661e-07	2.17947e-07	0	3.28437e-06	0	0	7.28014e-08	6.45728e-08
88	LZ-0550_GI_0013597	branch3	9.73354e-08	2.0397e-08	1.45273e-07	2.46285e-07	5.83171e-08	4.6277e-06	2.83242e-06	1.79184e-07	0	0	0	0	2.44133e-08	1.29813e-06	1.62467e-06	3.31237e-06	3.18308e-08	1.58008e-06	3.13626e-07	0	3.13412e-06	2.78794e-08	0	0	4.27262e-07	1.70229e-06	0	6.61892e-07	0	0	4.83871e-06	8.10845e-07	0	0	0	1.36812e-06	8.33342e-08	0	4.34318e-06	4.98602e-08	8.51828e-07	0	2.48315e-06	0	1.01803e-07	5.25253e-08	0
89	LZ-0087_GI_0044381	branch3	7.31527e-08	3.83236e-08	6.82377e-08	1.54247e-07	1.09571e-07	3.09172e-06	1.58115e-06	2.01999e-07	0	0	0	0	0	8.27493e-07	1.06971e-06	2.54738e-06	0	7.38157e-07	5.11463e-07	0	1.86287e-06	0	0	0	3.89005e-07	1.19813e-06	0	6.20144e-07	0	0	3.17151e-06	4.46321e-07	0	0	0	1.34675e-06	1.56575e-07	0	2.99882e-06	0	3.38555e-07	0	2.3234e-06	0	4.78188e-08	0	0
90	LZ-0044_GI_0141176	branch3	1.54775e-07	1.17594e-07	2.09384e-07	1.87143e-07	8.24342e-08	3.19721e-06	2.38903e-06	2.02628e-07	0	0	0	0	0	9.30521e-07	6.9622e-07	2.27165e-06	0	9.38266e-07	2.16674e-07	0	2.4632e-06	0	0	0	4.28832e-07	1.33982e-06	0	5.24641e-07	0	0	2.7491e-06	7.5497e-07	0	0	0	9.98208e-07	1.48403e-07	0	3.38882e-06	7.048e-08	1.36749e-07	0	1.73743e-06	0	0	0	0
91	CCIS21126322ST-4-0_GI_0040100	branch3	4.54733e-08	4.76456e-08	4.2418e-08	1.59805e-07	0	3.99065e-06	1.82719e-06	2.09278e-07	0	0	0	0	0	1.31929e-06	1.35074e-06	2.30783e-06	0	9.73125e-07	2.9838e-07	0	2.1812e-06	3.25619e-08	0	0	4.4114e-07	1.10021e-06	4.40647e-08	4.30791e-07	0	2.55768e-08	4.38116e-06	6.81717e-07	0	0	3.61385e-08	1.27505e-06	4.86653e-08	0	2.70215e-06	2.91172e-08	4.23711e-07	0	2.64611e-06	0	2.97252e-08	2.04491e-08	1.81377e-08
92	LZ-0430_GI_0038857	branch3	3.51832e-08	6.45119e-08	3.28193e-08	6.71836e-08	1.31747e-08	2.10149e-06	8.14925e-07	4.85763e-08	0	0	0	0	0	4.82098e-07	6.24776e-07	8.4481e-07	0	4.55692e-07	8.67422e-08	0	7.74867e-07	1.25967e-08	0	1.31931e-08	1.04405e-07	4.89707e-07	0	3.1012e-07	0	0	2.05672e-06	1.9064e-07	0	0	0	5.82325e-07	5.40479e-08	0	1.69114e-06	1.12642e-08	1.64378e-07	9.98007e-09	1.01328e-06	0	0	3.22282e-08	0
93	LZ-0087_GI_0079614	branch3	2.90805e-08	6.09393e-08	5.42532e-08	1.52275e-07	8.71156e-08	4.94511e-06	1.59935e-06	0	0	0	0	0	0	1.38407e-06	9.38787e-07	2.84919e-06	0	8.51931e-07	5.68919e-07	0	1.92038e-06	0	0	0	4.14851e-07	0	5.63593e-08	6.76212e-07	0	0	4.43601e-06	8.4259e-07	0	0	0	1.27131e-06	9.33652e-08	0	2.26874e-06	0	2.97895e-07	0	2.20581e-06	0	3.80189e-08	2.61546e-08	0
94	CCIS07277498ST-4-0_GI_0053174	branch3	4.58272e-08	4.80163e-08	8.54963e-08	0	0	3.80766e-06	1.47347e-06	1.17831e-07	0	0	9.11471e-08	0	0	4.14712e-07	4.74112e-07	2.27531e-06	0	7.74801e-07	4.35122e-07	0	1.75e-06	0	9.0707e-08	0	3.694e-07	1.53439e-06	0	7.99211e-07	4.30146e-08	0	5.0147e-06	3.75715e-07	0	0	0	9.25129e-07	9.8088e-08	0	1.97264e-06	0	1.70803e-07	0	1.71569e-06	0	0	0	0
95	31416_GI_0000936	branch4	1.61684e-07	0	1.53654e-07	0	1.85045e-07	0	0	0	0	2.28499e-07	6.92787e-07	0	1.99906e-07	6.21102e-08	9.40939e-08	2.80018e-07	5.62911e-07	0	3.10247e-07	3.32269e-07	1.81809e-07	1.17951e-07	0	0	3.22895e-07	0	0	0	0	2.31622e-07	7.9288e-07	0	0	0	0	1.11743e-07	1.32213e-07	0	3.19423e-07	3.69158e-07	5.11613e-08	4.67249e-08	4.07279e-08	0	0	1.11111e-07	2.163e-07
96	530142_GI_0099380	branch4	2.72059e-07	7.59397e-08	6.76078e-08	0	3.30533e-07	0	0	2.42292e-07	5.75198e-08	2.40561e-07	7.78276e-08	9.34811e-08	1.80933e-07	0	1.91061e-07	1.6193e-07	7.495e-07	1.47715e-07	2.37786e-07	1.25339e-07	1.63209e-07	1.29746e-07	0	0	3.95092e-07	0	0	4.68147e-08	0	8.1531e-08	3.2973e-07	0	0	7.27874e-08	0	0	1.04627e-07	5.9293e-08	3.29712e-07	1.53889e-07	1.80088e-07	0	6.24581e-08	1.98688e-07	4.73774e-08	6.51853e-08	1.58998e-07
97	LZ-0776_GI_0020589	branch4	0	0	0	0	0	0	0	0	0	7.57215e-08	0	0	0	0	4.56116e-08	1.02463e-07	6.52802e-08	0	0	0	0	0	0	0	1.63626e-07	0	0	6.87673e-08	0	0	6.29426e-08	3.17384e-07	0	5.87903e-08	0	0	0	0	7.64274e-08	0	1.21119e-07	0	3.07708e-08	0	0	3.59072e-08	3.18486e-08
98	M2-PK010A_GI_0051442	branch4	8.49379e-08	0	0	0	0	0	0	0	1.06279e-07	0	0	0	1.15844e-07	6.96608e-08	0	0	1.3216e-07	1.41199e-07	1.65799e-07	0	2.08012e-08	0	0	0	1.28017e-07	0	0	0	0	0	9.1436e-08	0	0	3.40062e-08	0	1.0444e-07	4.94286e-08	0	2.33116e-07	8.87219e-08	5.73809e-08	2.62026e-08	1.89383e-07	5.36914e-08	0	2.07698e-08	0
99	31009_GI_0058026	branch4	0	0	0	0	0	0	0	0	0	0	0	0	8.00546e-08	9.62792e-08	0	1.59005e-07	0	9.75762e-08	0	0	0	0	0	0	2.9489e-07	5.51595e-08	0	0	0	0	1.77287e-07	4.36128e-08	0	4.70004e-08	0	4.31861e-08	0	1.39261e-07	0	0	1.58614e-07	0	4.92e-08	0	0	0	5.09233e-08
100	31489_GI_0079755	branch4	0	0	0	0	0	0	0	0	0	0	0	8.63107e-08	1.3317e-07	0	2.6758e-07	2.52075e-07	5.47092e-08	1.40652e-07	8.78186e-08	0	0	0	0	0	2.30099e-07	0	0	5.76317e-08	0	0	3.90293e-07	3.04116e-07	0	4.92703e-08	0	0	0	3.64966e-08	8.07668e-08	0	2.9098e-07	0	8.05123e-08	0	0	0	2.66913e-08
101	M2-PK003A_GI_0023198	branch4	0	0	0	6.27115e-08	0	0	0	0	8.79903e-08	0	0	0	7.37042e-08	6.7286e-08	0	2.77807e-08	7.29457e-08	0	1.17091e-07	3.33412e-08	2.0092e-07	0	0	0	1.28067e-07	0	0	1.15263e-07	0	5.01848e-08	1.50351e-07	0	0	0	0	4.03518e-08	0	0	1.986e-07	8.46601e-08	5.54248e-08	0	1.03152e-07	0	0	0	0
102	31004_GI_0074645	branch4	0	0	0	0	0	0	0	0	0	0	0	0	0	1.9959e-07	0	1.23608e-07	1.92124e-07	6.74263e-08	0	0	2.97994e-07	0	0	0	3.0202e-07	0	0	5.69841e-08	0	0	7.85939e-07	0	0	0	0	1.19695e-07	7.08107e-08	0	1.79056e-07	8.47344e-08	0	0	1.01993e-07	0	0	0	0
103	LZ-0776_GI_0076534	branch4	0	0	0	5.82952e-08	0	0	0	1.52685e-07	0	1.65994e-07	0	0	1.04015e-07	0	1.42135e-07	3.6154e-07	0	9.32712e-08	5.46531e-08	0	0	0	8.20834e-08	0	4.11784e-07	0	0	0	0	0	2.73664e-07	3.43183e-07	0	0	0	0	0	0	1.23514e-07	0	1.75715e-07	0	3.19627e-08	0	0	0	0
104	31009_GI_0056152	branch4	0	0	0	3.77987e-08	0	0	4.41004e-08	4.95005e-08	0	1.01999e-07	0	0	1.01165e-07	4.0556e-08	6.14403e-08	8.75817e-08	4.39672e-08	1.91811e-07	1.05864e-07	0	0	0	0	0	1.50535e-07	0	0	4.63159e-08	0	0	2.48422e-07	3.67423e-08	0	0	0	4.86433e-08	0	0	6.49085e-08	0	5.2129e-07	0	8.28986e-08	0	3.51545e-08	2.4184e-08	6.43517e-08
105	LZ-0776_GI_0027734	branch4	0	2.43877e-08	0	3.2719e-08	0	0	1.14522e-07	0	0	8.82919e-08	0	1.20084e-07	1.45949e-07	2.4574e-07	1.96204e-07	3.64289e-07	1.90293e-08	7.11573e-08	6.10912e-08	0	0	0	9.21411e-08	0	2.88386e-07	0	0	2.00458e-08	0	0	4.75082e-07	2.01732e-07	0	6.855e-08	0	2.10531e-08	7.47291e-08	7.61669e-08	1.19244e-07	5.96155e-08	4.76754e-07	0	5.84481e-08	0	3.04302e-08	2.0934e-08	3.71357e-08
106	530697_GI_0112008	branch4	0	0	0	0	0	0	4.35045e-08	9.76632e-08	0	0	0	0	9.97978e-08	4.00079e-08	6.06101e-08	1.15628e-07	0	8.10937e-08	3.4811e-08	0	0	0	1.57511e-07	0	3.43109e-07	4.5842e-08	0	0	0	0	2.45065e-07	3.62458e-08	0	7.81223e-08	0	2.3993e-08	5.67761e-08	8.68028e-08	8.53752e-08	3.39701e-08	4.28419e-07	0	4.08892e-08	0	0	0	0
107	LZ-0776_GI_0043234	branch4	0	3.45664e-08	0	4.63749e-08	0	0	5.41064e-08	7.7663e-08	0	0	0	3.40407e-07	0	4.97577e-08	5.45884e-07	8.21748e-08	8.09145e-08	0	8.65887e-08	0	0	4.72466e-08	1.95897e-07	0	1.82882e-07	0	0	0	0	0	3.48328e-07	1.35236e-07	0	4.85802e-08	0	0	0	7.1971e-08	1.70326e-07	0	2.04932e-07	0	5.08538e-08	0	4.31307e-08	0	0
108	31009_GI_0034826	branch4	0	0	0	0	0	0	3.60373e-08	0	0	0	0	5.66817e-08	2.75561e-08	1.32564e-07	0	1.7495e-07	0	4.47831e-08	0	0	1.97922e-08	0	0	0	2.15289e-07	0	0	0	0	0	3.0491e-07	3.00245e-08	0	1.29426e-07	0	7.94991e-08	0	2.39679e-08	0	0	2.57152e-07	0	1.69354e-08	0	2.8727e-08	1.97623e-08	1.75286e-08
109	A51A_GI_0052858	branch4	5.20667e-07	9.34864e-08	5.54862e-08	1.25423e-07	4.0093e-07	0	0	0	0	2.09503e-07	0	0	0	8.97147e-08	2.26229e-07	1.66684e-07	0	0	0	0	0	4.25935e-08	0	6.69148e-08	2.52137e-07	0	2.53085e-07	5.12282e-08	0	0	0	0	0	3.06571e-07	0	0	0	0	2.85533e-08	3.80877e-08	1.47799e-07	2.48062e-07	2.29227e-08	0	0	1.06996e-07	4.74512e-08
110	31233_GI_0062731	branch4	0	0	0	0	0	0	0	1.80176e-07	0	0	0	8.41589e-08	0	4.92064e-08	0	1.82845e-07	0	0	4.28146e-08	0	2.93867e-08	9.34462e-08	0	0	1.2057e-07	0	0	0	0	0	5.16702e-07	1.33738e-07	0	4.8042e-08	0	5.90187e-08	0	0	0	0	2.16222e-07	0	2.51451e-08	0	4.26528e-08	2.93424e-08	0
111	31236_GI_0060245	branch4	0	0	0	0	4.19024e-08	0	0	0	0	0	0	7.21648e-08	7.01666e-08	0	0	1.49936e-07	0	8.5524e-08	0	0	0	0	0	0	2.11944e-07	0	0	0	0	0	2.58453e-07	3.8226e-08	0	0	0	0	5.98779e-08	3.0515e-08	0	0	5.21335e-07	0	4.3123e-08	0	0	0	4.46335e-08
112	31449_GI_0022927	branch4	0	3.90513e-08	0	0	0	6.25934e-08	0	0	0	0	0	0	1.86963e-07	0	0	4.18109e-07	0	3.79806e-08	4.89116e-08	0	3.35715e-08	1.06753e-07	0	0	1.72175e-07	0	0	3.20987e-08	0	0	1.47571e-07	1.01855e-07	0	5.48834e-08	0	6.74233e-08	3.9887e-08	4.06545e-08	0	0	4.16738e-07	0	0	0	0	0	1.18928e-07
113	31009_GI_0052752	branch4	0	0	0	0	0	0	5.42584e-08	0	0	0	0	5.12046e-07	4.1489e-08	4.98975e-08	0	2.10137e-07	0	3.25388e-07	4.34159e-08	0	0	0	0	0	2.27822e-07	0	0	0	0	0	3.76049e-07	1.35616e-07	0	0	0	0	0	1.0826e-07	0	0	3.84096e-07	0	0	0	0	2.97545e-08	2.63914e-08
114	31267_GI_0040575	branch4	0	0	0	0	0	0	7.51595e-08	0	0	0	0	1.29951e-07	3.83141e-08	4.60792e-08	0	7.60996e-08	1.24888e-08	1.16619e-07	2.00535e-08	0	0	0	6.04713e-08	0	1.22421e-07	0	0	1.31559e-08	0	0	2.82396e-07	8.34923e-08	0	1.34966e-07	0	5.52678e-08	1.6348e-08	1.66625e-08	0	0	2.84672e-07	0	5.88677e-08	0	1.9971e-08	2.74776e-08	3.65578e-08
115	31009_GI_0044028	branch4	0	0	1.81441e-08	0	0	0	1.59504e-08	0	0	0	0	2.50878e-08	1.21966e-07	2.93369e-08	0	2.20918e-07	0	6.9375e-08	2.55261e-08	0	3.50408e-08	0	5.77499e-08	0	2.75891e-07	0	0	5.86311e-08	0	0	2.36039e-07	1.32891e-07	0	4.2964e-08	0	1.75935e-08	0	2.12169e-08	0	0	2.8464e-07	0	1.49916e-08	0	2.54297e-08	1.7494e-08	3.87917e-08
116	31009_GI_0095869	branch4	0	0	0	0	0	0	0	0	0	0	0	1.59065e-07	3.86651e-08	4.65013e-08	0	2.4959e-07	0	0	8.09219e-08	0	0	0	6.10254e-08	0	1.13942e-07	0	0	2.65528e-08	0	0	2.03457e-07	1.26386e-07	0	6.34035e-08	0	2.78871e-08	0	3.36304e-08	0	0	8.45801e-08	0	7.12885e-08	0	0	0	2.45951e-08
117	LZ-0776_GI_0050552	branch4	0	5.6007e-08	0	2.50466e-08	0	0	0	3.28006e-08	0	9.42952e-08	0	4.59627e-08	1.11725e-07	5.37474e-08	2.66516e-07	2.10814e-07	1.45671e-08	1.81571e-08	2.33829e-08	1.33163e-08	0	2.55175e-08	0	0	3.4244e-07	0	0	7.6726e-08	0	0	2.58677e-07	1.4608e-07	0	1.31189e-07	0	9.66978e-08	3.81371e-08	1.94354e-08	4.30105e-08	0	2.65636e-07	0	8.2397e-08	0	0	1.60251e-08	2.84277e-08
118	LZ-0776_GI_0042739	branch4	0	1.01426e-07	0	0	0	0	0	5.94006e-08	0	9.17994e-08	0	0	0	4.86672e-08	3.12203e-07	1.98717e-07	1.58282e-07	6.57637e-08	0	0	0	4.62111e-08	1.27735e-07	0	1.36368e-07	0	0	2.77895e-08	0	0	6.49335e-08	1.32272e-07	0	0	0	0	0	0	1.124e-07	0	1.60352e-07	0	6.02836e-08	0	0	0	2.57407e-08
119	LZ-0776_GI_0053734	branch4	0	0	0	0	0	0	0	1.20787e-07	0	3.11112e-08	0	8.46278e-08	0	4.94805e-08	2.24882e-07	2.85606e-07	2.68212e-08	1.18667e-07	0	0	5.91008e-08	0	1.2987e-07	0	2.83997e-07	0	0	2.8254e-08	0	0	3.5091e-07	3.58621e-07	0	0	0	2.96737e-08	0	5.1836e-08	1.19323e-07	4.20132e-08	2.78034e-07	0	8.01527e-08	0	0	0	5.23417e-08
120	LZ-0776_GI_0091126	branch4	0	0	0	0	0	0	0	0	0	9.92793e-08	0	0	3.28224e-08	1.18423e-07	3.13792e-07	1.14086e-07	2.13974e-08	1.06683e-07	0	0	0	0	0	0	7.2543e-08	0	0	6.76212e-08	0	0	2.41797e-07	1.78813e-07	0	0	0	4.73461e-08	2.80096e-08	8.56454e-08	1.7626e-07	0	2.92643e-07	0	8.0688e-08	0	0	0	4.17571e-08
121	LZ-0776_GI_0091764	branch4	0	0	0	0	0	0	0	1.03987e-07	0	0	0	0	1.41679e-07	0	2.58138e-07	1.23114e-07	6.92721e-08	2.87815e-08	2.2239e-07	0	0	0	0	0	7.82838e-08	0	0	2.43242e-08	0	0	4.10037e-07	1.92963e-07	3.17339e-08	8.31806e-08	0	1.02186e-07	3.02261e-08	6.16154e-08	1.02493e-07	0	2.10534e-07	0	6.5305e-08	0	0	0	2.25308e-08
122	CCIS44743950ST-4-0_GI_0065485	branch4	0	0	0	0	0	0	0	0	0	0	0	2.0187e-07	0	0	1.34107e-07	1.94926e-07	3.19895e-08	1.99367e-07	0	0	0	5.60367e-08	7.74475e-08	0	5.42265e-07	0	0	1.01095e-07	0	0	5.16416e-08	0	0	0	0	7.07832e-08	0	4.26805e-08	1.88903e-07	0	2.91671e-07	4.43964e-08	9.04724e-08	0	5.1155e-08	0	1.24855e-07
123	LZ-0776_GI_0075806	branch4	0	1.94946e-07	0	0	0	0	0	1.37589e-07	0	6.0186e-08	0	5.1934e-07	6.312e-08	0	8.30213e-08	1.25369e-07	0	1.05022e-07	1.32103e-07	0	9.06718e-08	2.16244e-07	0	0	1.84898e-07	0	0	0	0	0	3.32139e-07	1.74033e-07	0	0	0	1.36575e-07	0	2.19604e-07	3.74001e-07	2.9082e-07	4.97426e-07	0	1.28042e-07	0	7.44081e-08	0	4.0151e-08
124	LZ-0044_GI_0092528	branch4	9.5134e-07	8.49584e-08	3.07859e-07	0	6.0726e-08	0	0	1.67955e-06	0	7.77397e-07	0	0	3.64718e-07	3.65827e-06	1.78264e-06	3.33955e-07	3.31457e-08	8.66523e-07	5.95885e-07	1.45637e-06	1.82592e-08	2.12188e-06	0	0	8.75715e-07	1.56308e-06	0	0	1.90271e-08	4.56068e-08	5.0938e-06	1.44295e-05	9.11053e-08	1.88255e-07	0	7.89487e-07	1.02907e-06	4.08978e-07	0	2.28066e-06	4.02951e-07	7.98616e-07	1.51704e-06	2.57915e-07	0	2.42178e-07	1.03318e-06
125	M2-PK663A_GI_0051493	branch4	1.28115e-06	1.86973e-07	1.08532e-06	2.50846e-07	0	0	0	1.9517e-06	2.93301e-08	1.08393e-06	0	0	1.92025e-07	4.51073e-06	1.56876e-06	3.06086e-07	3.64728e-08	1.36522e-06	6.7999e-07	1.94111e-06	1.20552e-07	2.00708e-06	0	0	1.07931e-06	1.56213e-06	0	0	0	0	4.95208e-06	1.41536e-05	0	1.97081e-07	0	8.77754e-07	9.01939e-07	2.66423e-07	0	2.27095e-06	5.91382e-07	5.36146e-07	1.30467e-06	3.63027e-07	0	3.06537e-07	1.74148e-06
126	CCIS44743950ST-4-0_GI_0043552	branch4	0	3.14e-08	0	4.21268e-08	0	0	0	2.20674e-07	0	2.27357e-07	0	0	3.75829e-08	0	4.10853e-07	1.10089e-07	0	0	0	0	0	0	0	0	2.26489e-07	0	0	0	0	0	5.44255e-08	9.10814e-08	0	0	0	0	9.62161e-08	3.26891e-08	1.44682e-07	0	0	6.80067e-08	1.15489e-07	0	0	0	9.56269e-08
127	M2-PK003A_GI_0024750	branch4	1.21003e-07	0	0	0	0	0	0	0	2.65176e-08	0	0	0	1.01165e-07	6.0834e-08	4.60803e-08	7.53503e-08	6.59509e-08	0	5.29318e-08	3.01441e-08	7.26616e-08	0	0	0	2.98122e-07	0	0	3.47369e-08	0	0	2.12933e-07	0	0	0	0	3.64824e-08	4.31654e-08	0	1.42745e-07	1.03306e-07	0	0	1.1861e-07	1.87552e-07	0	3.62761e-08	0
128	LZ-0776_GI_0063317	branch4	0	0	0	0	0	0	0	0	0	2.40192e-08	0	1.30673e-07	6.35272e-08	9.45542e-08	5.78728e-07	3.31217e-07	2.07072e-08	2.58105e-08	0	0	2.28142e-08	3.62732e-08	0	0	7.02029e-08	4.37717e-08	0	4.36266e-08	0	0	3.13734e-07	2.76871e-07	0	0	0	4.58188e-08	0	8.28827e-08	2.24179e-07	0	4.09071e-07	0	1.25231e-07	0	3.31132e-08	0	6.06151e-08
129	530297_GI_0097419	branch4	0	5.84844e-08	0	7.84636e-08	0	0	1.8309e-07	3.08264e-07	0	1.05867e-07	0	1.43988e-07	1.40001e-07	8.41873e-08	1.91309e-07	3.81959e-07	4.56343e-08	1.33576e-07	0	0	0	0	0	0	3.9407e-07	0	0	0	0	0	2.7315e-07	9.67272e-08	0	2.46585e-07	0	1.00975e-07	5.9736e-08	0	4.41579e-07	0	6.69538e-07	0	1.29063e-07	0	0	0	4.45277e-08
130	M2-PK003A_GI_0020672	branch4	0	0	4.87196e-08	0	0	0	0	0	3.43377e-08	0	0	0	6.54992e-08	2.36322e-07	0	6.50475e-08	1.0675e-07	5.32234e-08	0	0	0	3.73992e-08	0	0	2.29329e-07	0	0	4.49808e-08	0	2.93765e-08	3.44659e-08	0	0	0	0	0	2.79475e-08	0	1.83638e-07	1.00329e-07	0	5.92894e-08	8.05091e-08	0	0	2.34869e-08	0
131	M2-PK520B_GI_0121095	branch4	1.3283e-07	0	0	0	0	0	0	0	2.91096e-08	4.19884e-08	0	0	1.6658e-07	4.00681e-07	5.05843e-08	1.10287e-07	1.44794e-07	1.35359e-07	0	0	5.11148e-08	0	0	0	4.49985e-07	0	0	0	0	0	1.16873e-07	0	0	0	0	4.00484e-08	0	0	2.7297e-07	5.6702e-08	0	0	0	5.14711e-08	0	0	0
132	M2-PK003A_GI_0026278	branch4	3.327e-08	0	1.24139e-07	0	0	0	0	0	2.18733e-08	6.31013e-08	0	0	1.66893e-07	3.01076e-07	7.60194e-08	1.63471e-07	1.088e-07	1.01711e-07	3.92951e-07	0	2.39742e-07	9.5294e-08	0	0	2.76647e-07	0	0	0	0	0	2.1955e-07	0	0	0	0	3.00929e-08	0	0	2.94472e-07	4.26066e-08	0	3.77495e-08	1.02569e-07	0	0	2.99226e-08	0
133	M2-PK003A_GI_0024109	branch4	2.36024e-08	0	0	0	0	0	0	4.34494e-08	4.6552e-08	0	0	0	1.99385e-07	7.11964e-08	2.69648e-08	2.93952e-08	0	2.40518e-07	1.23896e-07	0	8.50389e-08	6.76034e-08	0	0	1.30839e-07	0	0	0	0	2.65507e-08	9.34516e-08	0	0	0	0	2.13484e-08	5.05182e-08	0	1.89913e-07	0	2.93229e-08	2.67802e-08	1.27338e-07	2.74375e-08	0	0	0
134	CCMD25511638ST-21-0_GI_0072593	branch4	0	3.38088e-07	0	0	0	0	0	8.48982e-07	3.40229e-07	7.54249e-06	0	2.77455e-07	1.75089e-06	5.67529e-06	3.96534e-06	2.89157e-07	1.06346e-06	1.19744e-06	3.2959e-07	2.53614e-07	3.71708e-07	4.3172e-07	0	0	1.3362e-06	5.05867e-07	0	3.70527e-07	0	1.11074e-06	1.19164e-06	0	2.11316e-06	0	0	5.1138e-07	0	0	3.44953e-06	2.31769e-06	0	0	1.16898e-05	0	2.42891e-07	0	1.28703e-07
135	M2-PK751A_GI_0006392	branch4	3.55818e-08	0	6.63823e-08	5.00176e-08	0	0	5.83565e-08	0	0	1.34972e-07	0	0	8.92451e-08	5.36662e-08	0	4.43148e-08	0	0	0	0	0	1.52873e-07	0	0	6.5749e-08	0	0	0	0	0	9.39222e-08	0	0	0	0	3.21839e-08	3.80795e-08	0	2.29043e-07	0	0	0	1.09697e-07	1.2409e-07	4.65186e-08	0	0
136	M2-PK003A_GI_0023402	branch4	4.39462e-08	0	8.19871e-08	0	0	0	0	0	8.6677e-08	1.25025e-07	0	0	1.10224e-07	8.54612e-08	0	0	7.18569e-08	0	5.76719e-08	0	0	1.25873e-07	0	0	2.84217e-07	0	0	0	0	0	5.80004e-08	0	0	0	0	0	4.7031e-08	0	9.45283e-08	0	1.63793e-07	0	8.67414e-08	1.02174e-07	0	0	0
137	LZ-0044_GI_0066654	branch4	2.35053e-06	6.60795e-07	5.84209e-07	7.1055e-08	0	0	0	6.46913e-07	0	1.18211e-05	5.02678e-07	0	0	3.00502e-06	2.30995e-07	1.79163e-06	4.39468e-07	6.28247e-07	0	0	0	5.55935e-07	0	0	9.3403e-08	1.04011e-07	0	0	4.74453e-08	0	2.68028e-07	1.50733e-05	0	1.48868e-07	0	9.1441e-08	3.7867e-07	0	0	9.51084e-08	1.44522e-07	5.73533e-08	1.26837e-06	8.70792e-07	0	3.84357e-07	0
138	LZ-0044_GI_0066651	branch4	2.34799e-06	4.8942e-07	3.59093e-07	0	6.00031e-08	0	0	4.72102e-07	0	1.65131e-05	7.96762e-08	0	0	2.71678e-06	2.28834e-08	7.19157e-07	2.88423e-07	1.02057e-07	0	1.49695e-08	0	3.36299e-07	0	0	1.11035e-07	4.48922e-08	0	0	0	0	3.33372e-07	8.03434e-06	6.75155e-08	9.61103e-08	0	1.10971e-07	6.43077e-08	0	0	1.28254e-07	1.21841e-07	2.27267e-08	1.40578e-06	1.57452e-06	0	3.23302e-07	0
139	MSC119A_GI_0069990	branch4	2.13344e-07	0	0	1.24414e-07	0	0	0	8.41703e-07	0	8.62393e-07	5.60587e-07	0	5.66869e-07	3.15491e-07	0	1.00369e-06	2.54444e-07	3.14672e-07	0	0	0	7.617e-07	0	0	8.8291e-07	0	0	0	0	0	2.10851e-07	5.42975e-07	3.59537e-07	0	3.6337e-07	7.43893e-07	0	0	4.33251e-07	2.21074e-06	1.17991e-06	0	1.45779e-06	0	0	0	0
140	530002_GI_0089240	branch4	0	0	1.23009e-06	0	0	0	0	2.17167e-07	1.27185e-07	1.17057e-07	0	1.45575e-07	7.06702e-08	9.1163e-08	3.43648e-07	7.28006e-08	1.93192e-07	0	0	7.64044e-07	2.86895e-07	2.65266e-07	0	0	8.34913e-07	0	0	0	0	0	7.90181e-07	0	0	0	1.12708e-07	0	8.07068e-08	0	1.01996e-07	0	0	0	1.01801e-07	6.74249e-08	0	0	0
141	LZ-0144_GI_0017521	branch5	0	3.31726e-08	0	1.02361e-06	0	0	1.03849e-07	0	2.88625e-06	6.0048e-08	3.7782e-07	0	3.97045e-08	2.38757e-07	7.8568e-07	7.62088e-07	1.81188e-07	3.54894e-07	0	1.10614e-06	6.37881e-07	4.26674e-07	0	0	3.80266e-07	5.47147e-07	0	1.90866e-07	0	0	6.683e-07	0	4.98018e-07	0	0	2.86368e-08	3.38825e-08	0	0	1.21635e-07	2.95777e-07	0	2.92819e-07	0	6.62265e-07	0	0
142	LZ-0144_GI_0011947	branch5	0	9.58835e-09	0	5.4076e-07	0	0	1.50085e-08	5.0539e-08	1.87121e-06	1.73565e-08	7.28044e-08	0	0	5.52091e-08	5.85473e-07	1.93752e-07	7.48161e-09	1.58533e-07	1.20094e-08	2.02492e-07	9.34889e-08	2.30112e-07	0	0	1.91347e-07	1.5815e-08	0	4.1204e-08	0	0	2.89867e-07	0	9.9679e-08	0	0	0	0	0	0	3.51579e-08	2.16014e-07	0	7.75846e-08	0	3.89569e-07	0	0
143	LZ-0144_GI_0038505	branch5	0	0	0	8.38188e-07	0	0	0	0	2.40091e-06	4.39721e-08	7.62729e-08	0	0	6.99351e-08	1.07513e-06	1.44372e-07	1.32681e-07	7.885e-08	0	3.55738e-07	4.73648e-07	6.68266e-07	0	0	2.22378e-07	0	0	7.98675e-08	0	0	3.67184e-07	0	1.56296e-07	0	0	0	0	0	0	9.60466e-08	3.92697e-07	0	6.08338e-08	0	3.19196e-07	0	0
144	LZ-0044_GI_0151018	branch5	0	0	0	6.31366e-07	0	0	0	0	2.01942e-06	2.3663e-07	1.98515e-07	0	0	3.01076e-07	4.56116e-07	3.7292e-07	0	2.03422e-07	2.48746e-07	6.49695e-07	6.97582e-07	5.71764e-07	0	0	4.61079e-07	0	0	1.71918e-07	0	0	1.35177e-06	0	2.24289e-07	0	0	0	0	0	0	3.19549e-07	9.92009e-07	0	2.69245e-07	0	1.61001e-07	0	0
145	LZ-0144_GI_0000904	branch5	0	0	0	8.94891e-07	0	0	5.87112e-08	1.31801e-07	2.21987e-06	1.35792e-07	2.848e-07	0	0	1.07985e-07	9.36706e-07	3.78966e-07	2.9267e-08	2.81664e-07	0	7.16653e-07	9.35104e-07	6.41115e-07	0	0	5.76323e-07	2.34678e-07	0	1.23321e-07	0	0	9.20729e-07	0	2.41332e-07	0	0	0	0	0	0	3.40949e-07	4.8922e-07	0	2.41898e-07	0	3.11579e-07	0	0
146	LZ-0144_GI_0001766	branch5	0	0	0	7.84974e-07	0	0	0	0	1.54594e-06	0	1.25542e-07	0	0	2.29701e-07	8.50683e-07	3.08353e-07	4.15036e-08	6.40735e-08	6.6621e-08	7.37656e-07	8.68808e-07	2.90811e-07	0	0	5.29781e-07	2.49809e-07	0	2.30123e-07	0	0	8.00963e-07	0	2.85195e-07	0	0	0	5.43289e-08	0	0	3.9007e-07	6.93765e-07	0	8.73459e-08	0	1.99108e-07	0	0
147	LZ-0044_GI_0138315	branch5	0	0	0	8.08074e-07	0	0	0	0	1.12109e-06	8.66518e-08	1.86798e-07	0	0	0	6.47652e-07	2.25566e-07	0	2.1848e-07	0	4.65212e-07	3.47843e-07	3.30518e-07	0	0	3.13972e-07	4.54327e-08	0	1.25147e-07	0	0	3.24923e-07	0	2.03686e-07	0	0	0	0	0	0	1.47229e-07	3.73296e-07	0	1.07701e-07	0	1.95527e-07	0	0
148	LZ-0144_GI_0017225	branch5	0	0	0	6.01739e-07	0	0	0	1.2284e-07	2.05365e-06	1.582e-07	1.32718e-07	0	0	1.00643e-07	8.08982e-07	4.85255e-07	2.72771e-08	8.68485e-07	1.31355e-07	1.04561e-06	8.94828e-07	3.26359e-07	0	0	3.49633e-07	5.76596e-07	0	3.45385e-07	0	0	6.50983e-07	0	2.99899e-07	0	0	0	0	0	0	5.09403e-08	5.1945e-07	0	2.82865e-07	0	4.50429e-07	0	0
149	LZ-0044_GI_0112451	branch5	0	0	0	3.80158e-07	0	0	0	1.97102e-07	1.309e-06	1.35381e-07	0	0	0	0	8.01027e-07	2.22245e-07	2.91783e-08	3.69693e-07	4.68366e-08	8.65499e-07	6.56351e-07	4.10661e-07	0	0	3.51306e-07	6.16783e-08	0	8.07722e-08	0	0	7.04464e-07	0	1.60401e-07	0	0	0	3.81949e-08	0	0	1.55718e-07	4.13773e-07	0	3.30087e-07	0	1.50584e-07	0	0
150	M2-PK002A_GI_0031556	branch5	0	0	0	6.40628e-07	4.71682e-08	0	0	0	1.00685e-06	8.95903e-08	1.4644e-07	0	0	1.42488e-07	9.08951e-07	2.06071e-07	2.57455e-08	4.04504e-07	2.89285e-07	5.55276e-07	5.10574e-07	7.95301e-07	0	0	5.91851e-07	1.08844e-07	0	2.27569e-07	0	0	1.16793e-06	0	3.13848e-07	0	0	0	0	0	0	1.20984e-07	7.74851e-07	0	2.24528e-07	0	3.5958e-07	0	0
151	LZ-0044_GI_0104699	branch5	0	0	0	1.14178e-06	0	0	0	9.34536e-08	2.27324e-06	4.81419e-08	6.05814e-07	0	0	0	8.42029e-07	5.23189e-07	4.15036e-08	8.27715e-07	1.72263e-07	6.4498e-07	8.23081e-07	1.22117e-06	0	3.80722e-08	4.70402e-07	1.75464e-07	0	3.06044e-07	0	0	7.68079e-07	0	6.09151e-07	0	0	0	5.43289e-08	0	0	6.50117e-08	8.96789e-07	0	3.41918e-07	0	3.31846e-07	0	0
152	LZ-0044_GI_0162096	branch5	0	0	0	1.16805e-06	0	0	5.88902e-08	1.32203e-07	1.70845e-06	1.70258e-07	4.9992e-07	0	0	5.41571e-08	1.00747e-06	4.23016e-07	2.93562e-08	5.56031e-07	1.41367e-07	1.26251e-06	9.70299e-07	4.62815e-07	0	0	6.1251e-07	3.72327e-07	0	2.64888e-07	0	0	1.30029e-06	0	6.14811e-07	0	0	0	0	0	0	2.12422e-07	8.0038e-07	0	3.79779e-07	0	6.61268e-07	6.45891e-08	0
153	LZ-0144_GI_0026046	branch5	0	0	0	1.41388e-06	0	0	0	7.50215e-08	1.55078e-06	7.72936e-08	5.42114e-07	1.05126e-07	0	0	6.05262e-07	1.79079e-07	0	1.78725e-07	0	8.32145e-07	4.40495e-07	2.71666e-07	0	0	4.68403e-07	2.11286e-07	0	7.0195e-08	0	0	7.30497e-07	0	3.00586e-07	0	0	0	1.30841e-07	0	0	2.60947e-07	7.67997e-07	0	1.57048e-07	0	2.47134e-07	0	0
154	LZ-0144_GI_0001786	branch5	0	0	0	1.78021e-07	0	0	1.5781e-08	0	2.03098e-06	2.73748e-08	6.51089e-08	0	0	0	8.4078e-07	1.40391e-07	2.36001e-08	1.00197e-07	0	6.6443e-08	2.57619e-07	4.16971e-07	1.90455e-08	0	2.3957e-07	0	0	1.71736e-08	0	0	1.92219e-07	0	6.95185e-08	0	0	8.70333e-09	2.05953e-08	0	0	4.05661e-08	2.25478e-07	0	3.70809e-08	0	2.86562e-07	0	0
155	M2-PK001A_GI_0067875	branch5	0	0	0	6.02182e-07	0	0	0	1.31401e-07	8.87121e-07	1.36301e-07	4.25906e-07	0	0	5.38288e-08	4.89289e-07	2.22245e-07	0	4.36432e-07	4.68366e-08	8.80209e-07	1.25374e-06	8.96367e-07	0	0	3.95689e-07	1.23357e-07	0	1.84421e-07	0	0	1.18576e-06	0	4.21112e-07	0	0	3.22814e-08	0	0	0	4.11347e-07	1.13985e-06	0	4.67624e-07	0	5.1351e-08	3.20988e-08	0
156	LZ-0144_GI_0008535	branch5	0	2.93814e-08	0	7.25864e-07	0	4.7094e-08	0	0	2.12098e-06	7.9778e-08	2.97584e-07	0	0	4.22941e-08	1.23616e-06	2.30554e-07	0	2.85759e-07	0	2.09476e-07	3.88583e-07	3.21277e-07	0	0	4.05703e-07	0	0	1.57334e-07	0	0	1.95298e-07	0	1.66423e-07	0	0	0	3.00102e-08	0	0	7.18225e-08	1.07999e-06	0	2.57355e-08	0	5.34731e-07	0	0
157	LZ-0044_GI_0124972	branch5	0	0	0	1.01205e-06	0	0	0	9.5512e-08	1.71199e-06	9.84046e-08	4.12772e-07	0	6.50664e-08	0	4.90245e-07	4.73736e-07	1.69671e-07	2.11487e-07	0	7.64968e-07	9.53103e-07	7.61433e-07	0	0	4.79359e-07	8.96646e-08	0	3.91907e-07	0	0	1.42357e-06	0	3.78855e-07	0	0	0	0	0	0	2.92282e-07	8.02556e-07	0	2.74121e-07	0	0	0	0
158	LZ-0240_GI_0089391	branch5	0	0	0	5.14689e-07	0	0	0	0	1.08212e-06	2.8935e-08	6.0686e-08	0	0	0	3.34363e-07	3.42005e-07	0	4.04208e-07	8.00833e-08	1.04152e-06	5.22185e-07	2.62182e-07	0	0	5.63806e-07	0	0	2.62777e-07	0	0	1.00674e-06	0	5.4852e-07	0	0	0	3.26536e-08	0	0	1.70646e-07	6.82328e-07	0	7.05497e-08	0	7.97806e-08	0	0
159	A10A_GI_0028320	branch5	2.14138e-08	0	0	1.14386e-06	0	0	0	7.88408e-08	1.08404e-06	8.12285e-08	2.12953e-07	0	2.68547e-08	1.61486e-07	7.33933e-07	4.00042e-07	3.50139e-08	3.70967e-07	1.12408e-07	6.56155e-07	5.33177e-07	6.44014e-07	0	0	3.75905e-07	2.59049e-07	4.15009e-08	2.5819e-07	0	0	3.39144e-07	0	4.09021e-07	0	0	0	0	0	0	2.74231e-07	5.58682e-07	0	3.13583e-07	0	1.67974e-07	0	0
160	LZ-0144_GI_0023455	branch5	0	2.82384e-08	0	4.33191e-07	0	0	4.42014e-08	0	2.27712e-06	1.27791e-07	2.14415e-07	0	0	0	6.02874e-07	2.57049e-07	0	2.74642e-07	3.53686e-08	2.71811e-07	4.33827e-07	1.82048e-07	0	0	6.9539e-07	4.65763e-08	0	1.77831e-07	0	0	6.204e-07	0	1.51408e-07	0	0	0	5.76856e-08	0	0	5.59172e-08	4.12059e-07	0	4.84654e-08	0	2.83573e-07	0	0
161	LZ-0144_GI_0044010	branch5	0	0	0	5.66549e-07	0	0	0	8.24381e-08	1.79553e-06	2.12337e-07	1.78135e-07	0	0	0	7.16259e-07	3.62522e-07	3.66115e-08	1.36903e-07	1.17537e-07	7.69764e-07	6.94732e-07	6.41332e-07	0	0	4.96492e-07	4.64347e-07	0	4.62807e-07	0	0	1.41847e-06	0	2.01263e-07	0	0	4.05052e-08	0	0	0	1.14698e-07	1.37488e-06	0	2.11159e-07	0	5.85462e-08	0	0
162	LZ-0192_GI_0168675	branch5	0	0	0	8.82977e-07	0	0	0	1.44542e-07	2.59338e-06	1.48919e-07	3.01772e-07	0	0	1.18423e-07	7.30019e-07	8.74287e-07	0	8.26647e-07	1.03041e-07	8.30445e-07	1.25565e-06	8.99576e-07	0	0	5.07801e-07	0	0	1.35242e-07	0	0	1.10735e-06	0	5.01609e-07	0	0	0	0	0	0	6.03309e-07	1.71244e-06	0	1.15696e-07	0	0	0	0
163	LZ-0044_GI_0123275	branch5	0	0	0	9.73359e-07	6.32291e-08	0	0	0	1.6353e-06	1.20096e-07	4.198e-07	0	0	5.09348e-07	7.15967e-07	3.41384e-08	1.38048e-07	5.59227e-07	0	4.29094e-07	3.72795e-07	5.07361e-07	0	0	1.56007e-07	8.57229e-08	0	4.36266e-07	0	0	6.38179e-07	0	4.65333e-07	0	0	0	0	0	0	1.22243e-07	7.02545e-07	0	1.40857e-07	0	4.11513e-07	0	0
164	LZ-0127_GI_0135103	branch5	0	0	0	7.05592e-07	0	0	0	0	1.84609e-06	9.15486e-08	5.21161e-07	0	0	7.28013e-08	1.09696e-06	3.7396e-07	0	2.4594e-07	0	5.99631e-07	9.96199e-07	3.65227e-07	0	0	6.21771e-07	3.3367e-07	0	9.72123e-08	0	0	1.42621e-06	0	4.3387e-07	0	0	0	1.03314e-07	0	3.88387e-08	1.01481e-07	5.19852e-07	0	2.35404e-07	0	3.05894e-07	0	0
165	LZ-0144_GI_0015929	branch5	0	0	0	1.04125e-06	0	0	1.63142e-08	2.0143e-07	2.65069e-06	1.51607e-07	3.16552e-07	0	0	2.10042e-07	1.20463e-06	3.99349e-07	2.43974e-08	5.37246e-07	3.91624e-08	8.02893e-07	7.61597e-07	7.69274e-07	0	0	4.87092e-07	1.20335e-07	0	2.7414e-07	0	0	8.13966e-07	1.35922e-08	5.36475e-07	0	1.58106e-08	0	3.19366e-08	0	0	1.91082e-07	7.6621e-07	0	2.66179e-07	0	3.77139e-07	8.94646e-09	0
166	LZ-0362_GI_0048764	branch5	2.53281e-08	0	0	8.54494e-07	0	0	0	2.79758e-07	1.42378e-06	1.92154e-07	4.53383e-07	0	0	7.64022e-08	6.65538e-07	2.36584e-07	2.07072e-08	3.61347e-07	4.09937e-08	8.13764e-07	7.60353e-07	7.88898e-07	0	0	2.80812e-07	0	0	2.83573e-07	0	0	1.26775e-06	0	3.55164e-07	0	0	2.29094e-08	2.74487e-08	0	0	3.56796e-07	8.81075e-07	0	1.75692e-07	0	7.05993e-08	2.27798e-08	0
167	LZ-0144_GI_0031281	branch5	0	0	0	4.4543e-07	0	0	0	0	1.92368e-06	0	1.90834e-07	0	0	0	3.34159e-07	1.5815e-07	3.92213e-08	2.72789e-07	3.14788e-08	3.72807e-07	4.57527e-07	2.94116e-07	0	0	4.31292e-07	0	0	9.62226e-08	0	0	5.47775e-07	0	1.07805e-07	0	0	0	8.35175e-08	0	0	1.4537e-07	4.81719e-07	0	2.20628e-07	0	2.44258e-07	2.15735e-08	0
168	LZ-0144_GI_0010162	branch5	0	0	0	1.11494e-06	0	0	0	8.33893e-08	2.12218e-06	0	9.00954e-08	0	0	6.83212e-08	4.834e-07	5.07745e-07	7.40679e-08	1.57914e-07	5.94465e-08	3.86609e-07	8.89375e-07	5.72216e-07	0	0	6.90488e-07	2.34852e-07	0	1.17037e-07	0	0	6.10678e-07	0	0	0	0	0	0	0	0	0	4.36881e-07	0	7.97563e-08	0	2.62752e-07	8.14816e-08	0
169	LZ-0369_GI_0044810	branch5	0	0	0	6.5629e-07	0	0	0	6.63034e-08	1.47694e-06	1.28908e-07	2.49754e-07	0	0	0	4.53065e-07	2.67508e-07	0	3.65486e-07	0	7.75257e-07	4.66971e-07	4.80353e-07	0	0	6.44362e-07	6.22442e-08	0	2.60641e-07	0	0	6.12158e-07	0	3.87326e-07	0	0	3.25776e-08	7.70905e-08	0	0	1.74186e-07	8.70007e-07	0	3.00944e-07	0	3.29613e-07	1.15259e-07	0
170	LZ-0144_GI_0010193	branch5	0	0	0	9.19768e-07	0	0	0	0	2.35349e-06	1.55124e-07	8.66156e-08	0	0	0	5.93811e-07	3.55655e-07	2.67467e-08	2.00031e-07	8.58671e-08	4.87536e-07	3.18779e-07	6.09088e-07	0	0	4.19762e-07	1.13077e-07	0	3.12855e-08	0	0	6.6542e-07	0	2.63507e-07	0	0	0	0	0	0	8.37929e-08	6.5336e-07	0	1.5129e-07	0	2.99399e-07	8.82718e-08	0
171	LZ-0144_GI_0027609	branch5	0	1.82818e-08	0	5.40356e-07	0	0	0	3.21203e-08	2.27238e-06	6.61862e-08	2.77627e-07	0	0	0	4.96544e-07	2.47748e-07	4.27948e-08	4.14786e-07	4.57958e-08	5.12517e-07	2.78378e-07	3.37806e-07	0	0	4.28731e-07	2.41231e-07	0	3.12321e-07	0	0	5.69466e-07	0	2.56281e-07	0	0	0	0	0	0	1.22819e-07	3.09879e-07	0	1.76459e-07	0	2.28113e-07	4.70783e-08	0
172	LZ-0044_GI_0090932	branch5	0	0	0	9.84185e-07	0	0	0	0	1.66309e-06	1.64785e-07	3.66013e-07	0	0	5.5511e-08	4.37259e-07	3.45205e-07	0	3.38874e-07	1.93201e-07	1.15009e-06	4.57716e-07	5.19351e-07	0	0	4.03283e-07	6.36058e-08	0	3.30542e-07	0	0	9.98306e-07	0	2.2822e-07	5.41973e-08	0	0	3.93884e-08	0	0	5.0465e-07	5.71063e-07	0	2.83669e-07	0	1.63253e-07	3.31019e-08	0
173	LZ-0044_GI_0082793	branch5	0	2.90358e-08	0	1.36342e-06	0	0	0	1.53044e-07	1.6312e-06	2.78831e-07	6.06289e-07	0	0	8.3593e-08	9.8721e-07	3.96904e-07	2.26561e-08	3.67116e-07	0	6.32151e-07	8.48688e-07	3.96872e-07	0	0	4.09655e-07	2.87349e-07	0	1.67064e-07	2.60112e-08	0	1.38983e-06	0	3.73639e-07	4.08074e-08	0	0	8.89716e-08	0	0	2.48421e-07	7.57428e-07	0	2.34944e-07	0	3.62298e-07	2.49238e-08	0
174	M2-PK064A_GI_0032564	branch5	0	0	0	8.99963e-07	0	0	0	0	1.67447e-06	0	1.62672e-07	0	0	0	6.81599e-07	2.54274e-07	0	1.47225e-07	0	4.03544e-07	9.06882e-07	6.56328e-07	0	0	3.67544e-07	0	0	1.05658e-07	0	0	4.10977e-07	0	2.51851e-07	6.02193e-08	0	0	8.75299e-08	0	0	2.72673e-07	8.14224e-07	0	1.26075e-07	0	3.79036e-07	7.35598e-08	0
175	LZ-0144_GI_0035894	branch5	0	0	0	5.00528e-07	0	0	0	4.16947e-08	2.03959e-06	7.51754e-08	1.57667e-07	0	0	1.70803e-08	5.69268e-07	1.20762e-07	9.25849e-09	1.65595e-07	5.94465e-08	3.32677e-07	2.87488e-07	3.08148e-07	0	0	2.17179e-07	5.8713e-08	0	5.85183e-08	0	0	5.90728e-07	0	2.22275e-07	3.33522e-08	0	0	1.21195e-08	0	0	8.70157e-08	4.3615e-07	0	1.22196e-07	0	3.40525e-07	0	0
176	M2-PK002A_GI_0011581	branch5	0	0	0	5.09952e-07	0	2.64786e-08	0	0	1.28404e-06	1.49517e-08	1.25434e-07	0	0	0	5.58552e-07	1.27635e-07	2.578e-08	5.83314e-08	4.13817e-08	2.04781e-07	4.20985e-07	4.74174e-07	0	0	4.47681e-07	1.0899e-07	0	1.08628e-07	0	0	4.99409e-07	0	3.12832e-07	0	0	0	0	0	0	1.8172e-07	2.81672e-07	0	2.18732e-07	1.83284e-08	2.06127e-07	0	0
177	LZ-0362_GI_0060391	branch5	0	0	0	1.14042e-06	0	0	0	5.14994e-08	2.05098e-06	2.12236e-07	6.22417e-08	0	0	8.43872e-08	4.48227e-07	2.8949e-07	4.57426e-08	1.99556e-07	7.34255e-08	8.18896e-07	6.96615e-07	5.38004e-07	0	0	4.53186e-07	1.06684e-07	0	2.26978e-07	0	0	1.03204e-06	0	5.65783e-07	4.11951e-08	0	0	0	0	0	3.22433e-07	9.48258e-07	0	1.50931e-07	0	2.04001e-07	2.51606e-08	0
178	LZ-0144_GI_0037842	branch5	0	0	0	1.05604e-06	0	0	0	1.08136e-07	2.32964e-06	1.39263e-07	2.33664e-07	0	0	1.80323e-07	9.84052e-07	5.04141e-07	4.80241e-08	5.38737e-07	3.85438e-08	1.19992e-06	8.74864e-07	7.3536e-07	0	0	5.41468e-07	4.06062e-07	0	1.26474e-07	0	0	1.27534e-06	0	6.90948e-07	0	0	0	6.28644e-08	0	0	1.81011e-07	8.63066e-07	0	3.19415e-07	0	3.45583e-07	2.64155e-08	0
179	LZ-0044_GI_0138622	branch5	0	0	0	7.39386e-07	0	0	0	1.26298e-07	2.07584e-06	4.33745e-08	3.63881e-07	0	0	1.03477e-07	8.62193e-07	3.20691e-07	3.73935e-08	3.0296e-07	9.00354e-08	5.42905e-07	4.36003e-07	2.1581e-07	0	0	3.49432e-07	2.76654e-07	0	2.1665e-07	0	0	9.66256e-07	0	4.30919e-07	0	0	0	0	0	0	2.63582e-07	4.89938e-07	0	1.70156e-07	0	3.5878e-07	2.05682e-08	0
180	LZ-0044_GI_0144498	branch5	0	0	0	1.04721e-06	0	0	0	6.53049e-08	2.50138e-06	1.34565e-07	3.52783e-07	0	0	1.07009e-07	8.46703e-07	4.41813e-07	0	4.69953e-07	1.17524e-07	7.60252e-07	9.76675e-07	9.38845e-07	0	0	2.35958e-07	6.13068e-08	0	1.52759e-07	0	0	6.75973e-07	0	6.12479e-07	0	0	0	0	0	0	2.72579e-07	9.25527e-07	0	2.73416e-07	0	2.78271e-07	3.19055e-08	0
181	LZ-0044_GI_0121888	branch5	0	0	0	1.12818e-06	0	6.04878e-08	0	1.9891e-07	1.6102e-06	1.02467e-07	3.58178e-07	0	0	5.43227e-08	5.76074e-07	1.79428e-07	1.17784e-07	2.93624e-07	4.72663e-08	9.95955e-07	8.43497e-07	1.03162e-06	0	0	4.99149e-07	0	0	2.48151e-07	0	0	9.98246e-07	0	3.23744e-07	0	0	0	3.85453e-08	0	0	2.88495e-07	6.26452e-07	0	1.94317e-07	0	4.70876e-08	9.71799e-08	0
182	LZ-0144_GI_0000606	branch5	0	0	0	1.38982e-07	0	0	0	4.09853e-08	1.92855e-06	4.22266e-08	1.10703e-07	0	0	5.03691e-08	4.27481e-07	6.37787e-08	0	1.44815e-07	7.30438e-08	2.46143e-07	3.91715e-07	1.41954e-07	0	0	3.62464e-07	2.15456e-08	0	5.73239e-08	0	0	2.34614e-07	0	1.25076e-07	0	0	0	5.95667e-08	0	0	6.0925e-08	2.65139e-07	0	4.49739e-08	0	2.29312e-07	1.00119e-08	0
183	LZ-0144_GI_0022394	branch5	0	0	0	1.20956e-06	4.0276e-08	4.51587e-08	0	1.48502e-07	1.82172e-06	7.64995e-08	4.2785e-07	0	0	8.11119e-08	7.98724e-07	2.51168e-07	0	4.11023e-07	1.76439e-07	9.2442e-07	6.05514e-07	3.69561e-07	0	0	4.9687e-07	4.647e-08	0	1.38948e-07	0	0	1.23672e-06	0	4.53186e-07	0	0	0	0	0	0	3.7879e-07	7.01541e-07	0	2.27971e-07	0	5.12611e-07	0	0
184	LZ-0691_GI_0073315	branch5	0	0	0	8.86203e-07	0	2.45403e-08	0	1.61399e-07	2.17684e-06	1.52429e-07	9.53558e-08	0	0	4.40782e-08	8.62373e-07	2.00186e-07	1.19464e-08	2.82923e-07	3.83525e-08	3.93145e-07	4.04064e-07	2.93032e-07	0	0	3.10513e-07	1.51518e-07	2.83195e-08	1.59789e-07	0	0	6.823e-07	0	2.95527e-07	2.15176e-08	0	0	1.56381e-08	0	0	1.49704e-07	6.53675e-07	0	1.4641e-07	0	3.82076e-07	3.94266e-08	0
185	LZ-0044_GI_0140669	branch5	0	0	0	6.72343e-07	0	0	0	0	1.59211e-06	8.4598e-08	1.1208e-07	0	0	1.27489e-07	7.67371e-07	1.56787e-07	0	2.04888e-07	7.39525e-08	3.64818e-07	3.99569e-07	9.2918e-08	0	0	2.268e-07	0	0	8.04765e-08	0	0	2.94434e-07	0	1.89948e-07	0	0	0	0	0	0	0	5.07384e-07	0	2.09547e-07	0	3.02766e-07	2.53412e-08	0
186	LZ-0044_GI_0126121	branch5	0	0	0	8.34747e-07	0	0	0	4.55488e-08	1.56167e-06	4.69283e-08	1.25386e-07	0	0	0	8.06606e-07	2.61932e-07	2.02286e-08	7.56421e-08	3.24708e-08	5.50788e-07	5.4672e-07	3.5435e-07	0	0	2.28602e-07	1.28281e-07	0	4.41726e-07	0	0	8.02517e-07	0	2.50205e-07	0	0	0	2.64796e-08	0	0	2.43592e-07	3.68877e-07	0	3.24193e-07	0	2.72696e-07	0	0
187	LZ-0144_GI_0023615	branch5	0	0	0	4.51354e-07	0	0	0	5.70559e-08	1.83662e-06	0	3.95122e-07	0	0	0	4.26149e-07	1.79652e-07	7.60171e-08	1.6887e-07	8.13478e-08	4.29564e-07	6.43506e-07	4.54794e-07	0	0	3.42745e-07	1.07126e-07	0	1.33463e-07	0	0	6.37662e-07	0	2.67207e-07	0	0	0	0	0	0	2.42214e-07	1.01238e-06	0	1.19439e-07	0	4.28586e-07	2.78753e-08	0
188	LZ-0144_GI_0000841	branch5	0	0	0	7.26468e-07	0	0	0	0	2.43673e-06	1.03177e-07	1.62297e-07	0	0	0	8.39022e-07	3.38758e-07	6.67124e-08	3.49106e-07	1.07086e-07	4.26891e-07	5.77785e-07	3.11631e-07	0	0	5.52868e-07	9.40132e-08	0	2.71121e-07	0	0	4.52461e-07	0	3.36174e-07	0	0	0	0	0	0	1.74165e-07	5.28764e-07	0	1.25784e-07	0	3.55604e-07	2.44633e-08	0
189	LZ-0144_GI_0000614	branch5	0	0	0	9.54635e-08	0	0	0	0	1.59641e-06	9.07305e-09	5.98661e-08	0	0	5.77206e-08	3.31678e-07	1.04077e-07	1.56439e-08	1.31436e-07	5.02228e-08	1.64584e-07	1.25234e-07	5.48076e-08	0	0	1.53142e-07	3.92086e-08	0	4.94387e-08	0	0	9.58906e-08	0	5.21468e-08	0	0	0	0	0	0	6.42385e-08	7.49572e-08	0	4.83999e-08	0	3.038e-07	8.60488e-09	0
190	LZ-0144_GI_0001724	branch5	0	1.05562e-08	0	2.98312e-07	0	1.692e-08	0	0	1.95672e-06	3.8217e-08	1.01759e-07	0	0	3.42807e-08	6.37075e-07	3.37672e-07	3.29472e-08	1.66469e-07	3.96649e-08	2.3572e-07	3.48758e-07	3.71327e-07	0	0	4.80644e-07	1.04468e-07	0	8.08947e-08	0	0	7.80915e-07	0	1.14883e-07	0	0	0	0	0	0	1.93751e-07	3.18278e-07	0	2.52855e-07	0	4.0271e-07	9.06126e-09	0
191	LZ-0144_GI_0000618	branch5	0	0	0	8.1815e-07	0	0	0	0	1.52264e-06	1.7104e-08	1.79363e-07	0	0	2.72029e-08	1.57915e-07	2.37112e-07	0	1.38626e-07	7.1008e-08	5.41384e-07	7.63496e-07	2.06641e-07	0	0	3.85004e-07	1.24679e-07	0	1.96711e-07	0	0	3.86988e-07	0	2.99698e-07	0	0	0	1.93021e-08	0	0	2.30976e-07	5.39935e-07	0	1.34756e-07	0	2.72027e-07	1.62215e-08	0
192	LZ-0144_GI_0000561	branch5	0	0	0	3.26391e-07	0	0	0	0	1.65885e-06	1.41471e-08	1.61923e-07	0	0	6.13946e-08	7.52616e-07	6.49238e-08	1.33659e-08	1.24443e-07	2.55701e-08	1.83056e-07	3.77945e-07	1.61721e-07	0	0	1.22409e-07	1.17246e-07	0	1.16857e-07	0	0	4.25546e-07	0	3.09895e-07	0	0	0	1.45211e-08	0	0	9.54213e-08	2.49259e-07	1.53955e-08	6.2747e-08	0	4.00005e-07	1.22035e-08	0
193	LZ-0144_GI_0026062	branch5	0	0	0	1.04289e-06	0	0	0	1.70718e-07	2.06921e-06	6.59582e-08	2.30559e-07	0	0	1.04903e-07	6.89232e-07	2.16558e-07	1.89544e-08	2.59883e-07	6.08507e-08	5.122e-07	4.59427e-07	3.22653e-07	0	0	3.16765e-07	1.60267e-07	0	1.99669e-07	0	0	6.73171e-07	0	4.94937e-07	0	0	0	0	0	0	1.78142e-07	2.6744e-07	0	1.78689e-07	0	2.58101e-07	2.08516e-08	0
194	LZ-0044_GI_0097043	branch5	0	0	0	7.51614e-07	0	0	0	0	2.21619e-06	1.14848e-07	0	0	0	1.09791e-07	7.51992e-07	3.34513e-07	4.95055e-08	4.9365e-07	3.97328e-08	4.20323e-07	7.81021e-07	4.60881e-07	0	0	3.47906e-07	4.18588e-07	0	1.98318e-07	0	0	5.30507e-07	0	5.17955e-07	0	0	0	0	0	0	8.73696e-08	6.91935e-07	0	2.71881e-07	0	1.45293e-07	5.44607e-08	0
195	LZ-0144_GI_0017219	branch5	0	0	0	9.27852e-07	0	0	0	3.39831e-08	2.01742e-06	1.05037e-07	3.30444e-07	0	0	8.35275e-08	5.29933e-07	2.96025e-07	0	2.14133e-07	0	5.6703e-07	7.26774e-07	1.9141e-07	0	0	4.86183e-07	1.59513e-07	0	1.58984e-07	0	0	4.38549e-07	0	1.4519e-07	0	0	0	1.9756e-08	0	0	1.8264e-07	2.81671e-07	0	2.64286e-07	0	3.3788e-07	1.66028e-08	0
196	LZ-0144_GI_0038504	branch5	0	0	0	7.19818e-07	0	0	0	0	2.057e-06	1.94242e-07	1.08334e-07	0	0	5.14884e-08	1.03e-06	3.6139e-07	2.79096e-08	1.96989e-07	0	3.18127e-07	2.25057e-07	5.31592e-07	0	0	3.66446e-07	0	0	1.17602e-07	0	0	3.60443e-07	0	3.83566e-08	0	0	0	7.30684e-08	0	0	1.74872e-07	2.96884e-07	0	9.46035e-08	0	2.8872e-07	6.14064e-08	0
197	LZ-0144_GI_0005852	branch5	1.98109e-08	1.03786e-08	0	8.3276e-07	0	1.66354e-08	0	0	1.70721e-06	5.63613e-08	0	0	0	2.98798e-08	5.25526e-07	5.90468e-08	0	1.37896e-07	1.29992e-08	2.44861e-07	2.41024e-07	1.61768e-07	0	0	9.15177e-08	3.42369e-08	1.91972e-08	1.76082e-07	0	0	3.52978e-07	0	6.03171e-08	1.45863e-08	0	0	0	0	0	7.2554e-08	2.1312e-07	0	5.88922e-08	0	3.36702e-07	8.90884e-09	0
198	31223_GI_0089339	branch5	0	4.85835e-08	0	6.80376e-07	0	0	0	0	1.7369e-06	1.17105e-07	0	0	0	0	7.01384e-07	6.71132e-07	0	6.50335e-07	6.08507e-08	1.14229e-06	1.11114e-06	9.07427e-07	0	0	5.84043e-07	0	0	1.52957e-07	0	0	1.18093e-06	0	2.60493e-07	0	0	0	4.96232e-08	0	0	3.56285e-07	1.12425e-06	0	3.89843e-07	0	1.21241e-07	4.17032e-08	0
199	CCMD35802077ST-21-0_GI_0094189	branch5	0	0	0	9.5947e-07	0	0	0	0	9.71637e-07	1.36762e-07	1.91223e-07	0	0	0	4.94281e-07	2.74286e-07	0	3.46479e-07	0	9.67865e-07	1.39287e-06	8.51565e-07	9.51498e-08	0	4.04384e-07	0	0	1.65603e-07	0	0	1.32415e-06	0	3.1125e-07	7.07884e-08	0	0	0	0	0	1.54339e-07	8.69804e-07	0	2.22304e-07	0	2.53309e-07	8.64703e-08	0
200	MSC54A_GI_0028119	branch5	0	0	0	1.16788e-06	0	0	0	1.66779e-07	1.68193e-06	0	0	0	0	1.36642e-07	6.27322e-07	6.04854e-07	0	6.77029e-07	1.18893e-07	6.61592e-07	3.84715e-07	2.27812e-07	0	0	3.93055e-07	1.56568e-07	0	1.14792e-07	0	0	4.72098e-07	0	1.18293e-07	0	0	2.73151e-08	0	0	0	2.32042e-07	8.10518e-07	0	1.01907e-07	0	3.2489e-07	0	0
201	LZ-0144_GI_0000677	branch5	0	2.77932e-08	0	3.35658e-07	0	0	0	9.76632e-08	1.93673e-06	5.03105e-08	1.05517e-07	0	0	4.00079e-08	6.50595e-07	8.97477e-08	4.33731e-08	3.40564e-07	3.4811e-08	2.70464e-07	3.67333e-07	6.11512e-07	0	0	3.81729e-07	0	0	4.569e-08	0	0	3.00755e-07	0	1.24381e-07	0	0	0	0	0	0	4.10929e-08	4.91739e-07	0	6.74478e-08	0	3.46794e-07	0	0
202	LZ-0044_GI_0126647	branch5	0	0	0	1.37541e-06	0	0	5.94338e-08	0	2.06695e-06	1.03098e-07	2.16229e-07	0	0	1.63971e-07	1.32484e-06	4.96462e-07	0	3.49117e-07	4.75572e-08	7.60201e-07	8.42416e-07	7.80401e-07	0	0	3.68295e-07	3.5683e-07	0	1.89488e-07	0	0	8.61687e-07	0	2.85019e-07	0	0	0	3.87825e-08	0	0	3.65528e-07	7.51321e-07	0	3.10144e-07	0	4.06234e-07	0	0
203	LZ-0144_GI_0005872	branch5	0	0	0	3.23692e-07	0	0	0	1.09134e-07	1.6647e-06	1.87398e-08	1.1791e-07	0	0	0	7.15996e-07	1.29972e-07	0	8.05495e-08	7.7799e-08	2.40834e-07	2.11305e-07	7.35811e-07	0	1.48201e-08	2.62837e-07	3.41508e-08	0	1.02113e-07	0	0	7.46209e-07	0	1.1852e-07	2.90992e-08	0	0	0	0	0	1.26919e-07	6.95997e-07	2.24217e-08	1.47705e-07	0	4.838e-07	1.77728e-08	0
204	M2-PK017A_GI_0072077	branch5	0	0	0	4.65921e-07	0	0	0	8.40358e-08	9.13741e-07	1.14737e-07	7.26351e-07	0	0	0	8.12673e-07	1.73827e-07	0	3.72151e-07	2.67929e-07	8.93944e-07	3.89659e-07	6.78248e-07	0	0	1.44933e-07	7.88909e-08	0	1.57259e-07	0	0	6.93204e-07	0	4.92479e-07	1.34443e-07	0	0	0	0	0	3.55161e-07	1.13427e-06	0	1.40735e-07	0	7.09414e-08	0	0
205	LZ-0144_GI_0022372	branch5	0	2.10584e-08	0	5.08541e-07	0	0	0	0	2.12054e-06	1.90596e-07	3.19793e-07	0	0	0	8.83438e-07	2.50716e-07	0	2.99712e-07	2.63756e-08	6.37294e-07	6.47418e-07	6.59824e-07	0	0	4.85315e-07	6.94671e-08	0	1.15098e-07	0	0	7.83989e-07	0	3.93193e-07	0	0	1.8179e-08	0	0	0	1.39907e-07	5.58506e-07	0	1.39414e-07	0	2.42828e-07	1.80761e-08	1.6033e-08
206	LZ-0044_GI_0107628	branch5	0	2.90358e-08	0	1.32938e-06	0	0	0	5.10147e-08	2.098e-06	1.31399e-07	4.40938e-07	0	0	0	9.67452e-07	4.38352e-07	0	3.78464e-07	7.27345e-08	7.82132e-07	1.02722e-06	5.95307e-07	0	0	6.5244e-07	4.69912e-07	0	2.38663e-07	0	0	1.15778e-06	0	4.35912e-07	0	0	0	3.45027e-08	0	0	2.96678e-07	8.4385e-07	0	2.36314e-07	0	3.68587e-07	3.19244e-08	0
207	LZ-0144_GI_0006630	branch5	0	3.75082e-08	0	1.45933e-06	0	0	0	6.59004e-08	1.98691e-06	1.35792e-07	5.696e-07	0	0	5.39924e-08	7.95102e-07	3.0975e-07	0	3.05079e-07	9.39579e-08	9.95359e-07	6.77145e-07	5.63944e-07	0	0	5.29189e-07	2.47463e-07	0	4.31625e-07	0	0	1.21162e-06	0	3.21776e-07	0	0	0	0	0	0	5.15136e-08	1.43732e-06	0	1.54724e-07	0	3.16295e-07	3.21964e-08	0
208	LZ-0144_GI_0055442	branch5	0	0	0	2.66416e-07	0	4.54701e-08	0	0	1.82469e-06	2.56757e-08	1.077e-07	0	0	4.08357e-08	5.12844e-07	1.3488e-07	0	1.37953e-07	0	3.303e-07	1.04867e-06	3.48973e-07	0	0	3.75223e-07	0	0	4.66353e-08	0	0	2.60676e-07	0	1.82525e-07	0	0	0	2.89754e-08	0	0	1.04019e-07	3.02734e-07	0	6.26027e-08	0	4.95557e-07	0	0
209	LZ-0144_GI_0067059	branch5	0	0	0	5.75855e-07	0	0	0	9.42662e-08	2.81715e-06	9.48403e-08	0	0	0	0	7.50275e-07	3.04261e-07	0	2.08728e-07	6.72003e-08	2.78663e-07	3.35855e-07	2.20005e-07	0	0	2.78625e-07	0	0	2.86655e-07	0	0	4.54625e-07	0	3.05806e-07	0	0	0	0	0	0	1.78504e-07	3.1809e-07	0	1.97335e-08	0	3.94265e-07	0	2.04247e-08
210	LZ-0144_GI_0011948	branch5	0	0	0	5.02837e-07	1.44954e-08	0	0	5.34459e-08	1.88372e-06	9.17742e-08	0	2.49641e-08	1.21365e-08	2.91923e-08	5.41755e-07	1.14838e-07	7.91194e-09	1.38066e-07	6.35007e-08	2.95266e-07	3.72958e-07	2.14016e-07	0	0	4.03554e-07	5.01738e-08	0	1.39787e-07	0	0	4.72582e-07	0	1.99045e-07	1.42507e-08	1.53819e-08	8.75339e-09	1.03569e-08	0	0	1.23934e-07	2.55239e-07	0	6.71295e-08	0	3.85109e-07	0	7.72008e-09
211	M2-PK030A_GI_0030610	branch5	0	0	5.63399e-08	4.24508e-07	0	0	0	0	1.01431e-06	1.14553e-07	0	0	0	0	3.08845e-07	2.95472e-07	2.46893e-08	4.20285e-07	0	7.3318e-07	9.76877e-07	7.78479e-07	0	0	2.27326e-07	2.08757e-07	0	1.56049e-07	0	0	6.86019e-07	0	3.9521e-07	4.44696e-08	0	0	0	0	0	1.93368e-07	5.0723e-07	0	2.09478e-07	0	1.18444e-07	0	0
212	LZ-0144_GI_0011937	branch5	0	0	0	4.17023e-07	0	0	0	0	2.03155e-06	5.62666e-08	0	0	0	4.47444e-08	6.25638e-07	3.89853e-07	0	3.02314e-08	3.89322e-08	2.28349e-07	4.27551e-07	6.81229e-07	5.87196e-08	0	4.11138e-07	2.05077e-07	0	1.78847e-07	0	0	5.48155e-07	0	6.66652e-08	0	0	0	0	0	0	1.89959e-07	4.42281e-07	0	1.3719e-07	0	1.65379e-07	2.66816e-08	0
213	M2-PK030A_GI_0054342	branch5	0	0	0	7.83399e-07	0	0	0	0	2.19518e-06	1.40933e-07	5.17267e-07	0	0	1.12073e-07	6.18902e-07	3.70175e-07	0	1.22063e-07	0	7.59742e-07	7.04304e-07	6.16325e-07	0	0	3.7759e-07	6.42077e-08	0	2.55979e-07	0	0	1.22588e-06	0	6.09731e-07	0	0	0	3.97612e-08	0	0	2.91373e-07	2.30791e-07	0	1.71812e-07	0	9.71461e-08	6.68303e-08	0
214	LZ-0048_GI_0100184	branch5	1.29114e-06	2.03634e-07	6.22653e-07	4.91757e-07	0	0	2.37746e-06	3.16426e-07	1.7205e-07	1.47445e-07	2.87528e-06	0	4.87461e-08	1.17251e-07	9.83635e-08	0	4.09621e-07	3.56491e-07	0	3.09471e-07	0	0	3.07745e-07	0	2.87299e-07	4.67441e-07	7.53317e-08	3.29192e-07	0	1.0281e-06	3.92822e-07	3.6161e-07	1.27239e-06	7.04752e-07	6.89017e-06	1.43649e-06	4.15984e-08	0	2.34241e-07	6.75412e-07	2.0492e-07	5.0661e-07	0	1.75036e-07	5.41854e-07	1.39836e-07	0
215	LZ-0048_GI_0010658	branch5	4.37111e-06	2.13345e-07	3.0307e-07	2.5138e-07	6.08307e-08	0	0	1.45765e-06	1.54106e-07	5.73893e-07	0	0	0	4.56737e-06	7.13939e-07	5.058e-08	0	0	5.32968e-08	1.71859e-06	0	0	0	0	7.73082e-07	7.85432e-08	0	0	0	0	1.82418e-07	5.54936e-07	4.56312e-08	5.9804e-08	0	7.34681e-08	0	0	0	3.0018e-07	9.01556e-07	1.10745e-07	9.85855e-08	1.41634e-07	0	2.48458e-07	0
216	LZ-0129_GI_0069635	branch5	4.8401e-07	0	4.51491e-07	0	4.83313e-07	6.7738e-07	0	3.30671e-07	0	0	5.34175e-06	0	2.43209e-07	0	0	1.61847e-07	0	0	1.05864e-07	0	2.90647e-07	0	4.1202e-07	1.81495e-07	0	0	0	4.16843e-07	0	0	0	2.45445e-07	0	1.18789e-07	7.45944e-07	7.29649e-08	1.72662e-07	0	3.7095e-07	5.58276e-07	5.01101e-07	0	6.2174e-08	0	0	0	3.69028e-07
217	CCIS02856720ST-4-0_GI_0006756	branch6	3.48449e-08	0	0	1.46945e-07	5.07839e-07	0	2.8574e-07	3.07547e-07	0	6.60883e-08	1.38608e-07	0	1.96292e-06	1.22628e-07	2.17627e-06	0	0	0	0	0	0	1.72094e-07	0	3.52072e-06	0	3.53158e-07	5.27666e-07	3.83051e-08	3.27064e-08	0	0	1.42838e-07	0	0	1.03605e-06	1.27564e-07	0	0	8.41122e-08	6.57712e-07	3.7083e-06	3.20349e-07	0	0	0	0	6.32251e-07
218	CCIS55230578ST-4-0_GI_0024946	branch6	5.11557e-08	0	0	4.66361e-08	6.84821e-07	2.22868e-07	2.17645e-07	8.98484e-07	4.36234e-08	1.22131e-07	7.25839e-07	0	2.44098e-06	2.92647e-07	5.36101e-06	4.13189e-08	2.71235e-08	0	0	0	0	5.08526e-07	8.46547e-08	3.53534e-06	0	8.05381e-07	6.42972e-07	7.14308e-07	3.11402e-08	0	8.75725e-08	1.58847e-07	2.95598e-06	4.88539e-08	4.51681e-07	8.09892e-07	3.1025e-07	0	3.27881e-08	2.40309e-06	1.8911e-05	9.74513e-07	0	0	0	8.9515e-08	5.62243e-07
219	LZ-0192_GI_0092372	branch6	0	0	0	0	0	2.07477e-07	1.51694e-07	2.64928e-07	0	0	2.45715e-07	1.06229e-07	1.67181e-06	1.2422e-07	1.19941e-05	5.12874e-08	0	0	0	0	0	5.89757e-08	1.61871e-07	3.14104e-06	0	0	6.28313e-07	0	3.8653e-08	0	0	1.12539e-07	0	0	0	1.11743e-07	4.4071e-08	0	2.12065e-07	0	5.11613e-08	3.03454e-06	0	4.78717e-08	0	0	2.35879e-06
220	31884_GI_0076945	branch6	0	0	0	0	2.06983e-07	1.24792e-07	0	4.47934e-07	0	0	1.15966e-07	0	1.6569e-06	0	1.21361e-06	0	0	0	4.87573e-08	0	0	4.78875e-07	1.03262e-07	4.03905e-06	6.86527e-08	0	6.0192e-07	0	0	0	0	0	5.04615e-07	0	0	0	1.17372e-07	0	0	5.31325e-07	2.17351e-06	1.63541e-07	0	0	0	0	5.0357e-08
221	LZ-0173_GI_0019126	branch6	0	0	0	0	6.15381e-07	0	2.24605e-07	1.51264e-06	0	1.29871e-07	2.72382e-07	0	1.5457e-06	0	5.3079e-06	0	0	0	0	0	0	0	0	3.85447e-06	0	7.10018e-07	1.06165e-06	1.6743e-07	0	0	0	0	2.35e-06	0	1.95904e-06	1.85806e-06	6.62491e-07	0	1.10194e-07	2.94508e-06	1.87992e-05	1.18493e-06	0	0	1.79043e-07	0	6.78631e-07
222	31866_GI_0087370	branch6	5.94828e-08	0	0	0	1.06847e-06	0	2.22681e-07	8.26368e-07	0	5.64087e-08	7.09843e-07	0	1.24301e-06	3.54484e-07	5.01702e-06	6.6643e-08	9.72609e-08	0	0	0	0	3.40748e-07	0	3.70398e-06	5.49568e-08	1.31315e-06	1.19123e-06	3.84641e-07	0	0	7.85057e-08	8.12784e-08	1.86334e-06	0	1.08512e-06	7.16118e-07	4.87594e-07	0	1.91447e-07	1.92799e-06	1.59485e-05	7.07694e-07	9.16909e-08	0	0	5.3498e-08	1.08041e-06
223	LZ-0734_GI_0027709	branch6	0	2.75451e-08	0	3.6955e-08	1.48322e-06	0	4.74277e-07	1.41518e-06	5.18514e-08	9.97225e-08	4.183e-07	0	2.36064e-06	4.75808e-07	5.38434e-06	4.91123e-08	0	0	0	0	0	7.52993e-08	6.2442e-07	2.82064e-06	0	7.91298e-07	9.45211e-07	4.73366e-07	4.93516e-08	0	0	0	2.07143e-06	1.16137e-07	1.2275e-06	5.66115e-07	5.62796e-07	2.86759e-08	4.23064e-08	1.39859e-06	1.78393e-05	1.26199e-06	4.05241e-08	0	0	7.09327e-08	1.13171e-06
224	530315_GI_0024421	branch6	2.7712e-08	0	0	3.89549e-08	7.18861e-07	0	3.18146e-07	1.39753e-06	0	6.45752e-08	2.75586e-07	0	1.59252e-06	2.92576e-07	5.62288e-06	5.17701e-08	0	0	0	0	0	3.67262e-07	4.38808e-07	1.71246e-06	0	1.21908e-06	8.58533e-07	4.04865e-07	2.60112e-08	0	5.10322e-08	7.57324e-08	2.76955e-06	9.37084e-08	4.13431e-07	1.33795e-06	2.14949e-07	0	1.1149e-07	1.64934e-06	1.88916e-05	1.00102e-06	4.27172e-08	0	7.24596e-08	2.49238e-08	7.55512e-07
225	LZ-0137_GI_0068470	branch6	0	0	0	1.87424e-07	1.26606e-06	0	6.56015e-07	3.0088e-06	2.92194e-08	8.42938e-08	1.01846e-06	0	2.80632e-06	7.685e-07	8.59353e-06	5.53517e-08	3.63352e-08	0	5.83248e-08	0	0	2.26437e-07	8.79687e-08	4.79934e-06	0	2.46831e-06	1.14066e-06	6.11541e-07	0	0	1.17314e-07	0	4.55426e-06	0	1.13331e-06	8.30266e-07	6.87079e-07	4.84786e-08	1.07283e-07	2.92047e-06	2.87749e-05	7.54286e-07	3.42543e-08	0	0	0	8.98295e-07
226	LZ-0133_GI_0081050	branch6	6.23153e-08	0	0	0	1.59317e-06	1.04653e-07	3.06603e-07	2.59915e-06	0	5.90948e-08	1.93488e-06	0	4.7079e-06	1.02767e-06	1.13134e-05	1.42915e-07	2.54731e-07	0	0	4.65719e-08	0	2.08961e-07	1.23342e-07	5.00653e-06	0	1.85642e-06	1.32847e-06	8.16842e-07	0	0	3.94371e-07	8.51489e-08	5.45935e-06	0	1.20964e-06	1.51953e-06	8.12911e-07	0	0	2.59909e-06	3.55996e-05	1.248e-06	4.80286e-08	1.44882e-07	1.77938e-07	0	1.34817e-06
227	LZ-0133_GI_0061380	branch6	0	0	0	0	7.21887e-07	7.08943e-08	2.07699e-07	1.5903e-06	1.11013e-07	7.81863e-08	6.71679e-07	0	4.19401e-06	4.4568e-07	9.30948e-06	5.25742e-08	1.03536e-07	0	5.53981e-08	0	0	6.74131e-08	4.17772e-07	6.46874e-06	3.90016e-08	2.72435e-06	7.89521e-07	9.31396e-07	1.18868e-07	0	1.11427e-07	0	4.50151e-06	1.24324e-07	5.16533e-07	1.5119e-06	8.63565e-07	0	3.39665e-08	2.82729e-06	2.56771e-05	1.67046e-06	0	4.90728e-08	1.07789e-07	1.13899e-07	9.09227e-07
228	31884_GI_0095369	branch6	0	0	0	0	1.87812e-07	0	5.47542e-07	7.6255e-07	0	8.39769e-08	3.52253e-07	0	2.33021e-06	1.64016e-07	4.45395e-06	0	7.23972e-08	0	1.16211e-07	0	0	0	3.50552e-07	5.57388e-06	0	2.51146e-07	3.43241e-07	2.28441e-07	2.29375e-07	0	0	0	0	0	0	3.25706e-07	7.74009e-07	0	0	2.1792e-06	2.14808e-05	6.74831e-07	0	0	1.15772e-07	0	8.32125e-08
229	CCIS95409808ST-4-0_GI_0082936	branch6	0	0	0	0	7.15929e-07	2.73449e-07	5.82202e-07	1.34295e-06	0	0	1.07948e-07	0	2.35868e-06	4.2328e-07	5.03265e-06	3.37977e-08	0	0	1.42452e-07	0	0	0	1.73206e-07	3.67673e-06	5.0145e-08	4.96736e-07	7.9444e-07	6.68429e-07	1.01887e-07	0	0	7.41619e-08	2.70167e-06	1.59845e-07	9.12337e-07	1.42342e-06	4.55483e-07	0	1.31013e-07	1.19645e-06	1.77649e-05	1.29322e-06	4.18313e-08	0	7.09569e-08	0	9.20224e-07
230	LZ-0133_GI_0091272	branch6	0	0	0	0	4.92017e-07	0	7.85203e-07	1.81795e-06	0	0	1.33312e-06	0	2.34021e-06	4.44953e-07	5.99921e-06	2.98134e-08	7.82831e-08	4.87881e-08	0	0	4.31244e-08	2.9636e-07	0	3.39877e-06	4.42336e-08	1.07561e-06	6.49506e-07	8.46056e-07	0	0	6.31875e-08	0	4.5797e-06	0	5.93273e-07	9.63043e-07	8.43973e-07	0	0	2.33915e-06	2.58064e-05	1.61515e-06	7.38e-08	0	6.25921e-08	0	5.81891e-07
231	LZ-0711_GI_0000213	branch6	0	0	0	0	2.92001e-07	1.35476e-07	0	1.63658e-07	1.76784e-08	0	3.20888e-07	0	2.19283e-06	2.43336e-07	7.15181e-07	0	0	0	3.52878e-08	4.01922e-08	0	7.70185e-08	0	2.20349e-06	0	5.13086e-08	4.44421e-07	1.97863e-07	0	0	0	3.67423e-08	0	0	1.12805e-07	2.24507e-07	3.83693e-08	0	0	3.79434e-08	2.03391e-06	2.18965e-07	0	0	0	0	2.72377e-07
232	LZ-0173_GI_0013179	branch6	0	0	0	0	6.82874e-07	2.57305e-07	0	1.36435e-06	0	0	3.39116e-07	0	1.78334e-06	4.00172e-07	5.22386e-06	0	0	0	0	0	0	7.77369e-07	8.38228e-07	3.58128e-06	0	1.45019e-06	9.64186e-07	2.61759e-07	1.42642e-07	0	2.00569e-07	0	2.59533e-06	0	1.44223e-07	1.16413e-06	1.1722e-07	0	0	7.10312e-07	1.87289e-05	0	0	0	0	0	3.37891e-07
233	LZ-0263_GI_0041318	branch6	0	0	0	0	9.21285e-07	3.26934e-07	0	1.93182e-07	0	0	4.47034e-07	0	2.10637e-06	2.91872e-07	3.97609e-06	6.06124e-08	0	0	0	0	0	0	0	4.80089e-06	0	4.23434e-07	4.35597e-07	2.05759e-07	0	0	0	0	2.92726e-06	0	0	1.10621e-06	1.40512e-07	0	0	1.11442e-06	1.4628e-05	3.22329e-07	0	0	0	0	7.0013e-07
234	CCIS76845094ST-20-0_GI_0080880	branch6	0	0	0	0	1.84305e-07	6.35997e-08	0	0	0	3.59129e-08	0	0	1.84514e-06	1.88444e-07	9.31195e-07	0	6.19217e-08	3.85912e-08	0	2.83025e-08	0	0	1.64676e-07	5.38408e-06	0	1.31208e-07	7.17299e-07	3.77471e-08	0	0	0	1.30211e-07	0	0	1.18251e-07	9.22565e-08	1.42021e-07	0	7.96204e-08	2.22538e-07	5.06782e-06	1.75436e-07	0	0	0	0	5.95041e-07
235	LZ-0224_GI_0005763	branch6	0	0	0	0	1.43034e-06	0	0	3.93313e-07	0	0	0	0	1.90938e-06	0	2.6286e-06	0	0	0	0	0	0	0	0	8.03334e-07	0	3.40235e-07	5.16652e-07	3.34577e-07	0	0	0	0	1.62726e-06	0	6.41491e-07	3.29529e-07	4.69133e-07	0	7.99717e-08	1.0533e-06	7.75774e-06	2.43871e-07	1.14904e-07	0	0	0	5.88146e-07
236	LZ-0173_GI_0027249	branch6	0	0	0	0	1.66881e-06	0	0	2.86651e-07	0	0	0	5.84257e-07	2.2446e-06	5.12409e-07	5.21359e-06	7.05202e-08	0	0	0	0	0	0	4.48302e-07	3.93517e-06	0	1.4833e-06	5.53961e-07	6.40842e-07	0	0	1.49463e-07	0	3.54283e-06	5.00283e-07	7.19989e-07	7.10535e-07	4.88601e-07	0	9.11216e-08	1.97694e-06	1.42047e-05	1.33655e-06	0	0	0	0	5.06689e-07
237	A21A_GI_0053524	branch6	0	0	0	0	1.89687e-07	1.41789e-07	0	3.38673e-07	0	0	3.04291e-07	0	9.70585e-07	0	1.12316e-06	0	0	0	5.53981e-08	0	0	0	1.19776e-07	1.72105e-06	0	0	4.71386e-07	0	0	0	5.57137e-08	5.76815e-08	0	6.21618e-08	9.9282e-07	1.96294e-07	5.90669e-07	4.60459e-08	1.38176e-07	0	3.36205e-07	3.45452e-07	0	4.90728e-08	5.51887e-08	0	8.41841e-07
238	M2-PK003A_GI_0044542	branch7	3.77487e-08	0	7.04248e-08	5.30635e-08	0	0	0	0	3.7756e-08	0	0	0	1.8936e-07	1.70803e-07	8.62528e-08	1.17534e-07	6.17232e-08	3.84675e-08	1.48616e-07	0	8.64506e-08	5.4061e-08	0	0	2.44135e-07	0	0	3.25102e-08	0	0	1.99284e-07	5.15806e-08	0	0	0	0	8.07968e-08	0	4.21503e-07	3.14901e-07	0	0	1.36842e-07	8.77648e-08	0	0	0
239	M2-PK003A_GI_0028241	branch7	1.04226e-07	0	0	4.88372e-08	0	0	5.69793e-08	1.27913e-07	4.56823e-08	9.884e-08	0	0	8.71391e-08	5.23997e-08	3.96915e-08	1.51442e-07	2.84036e-08	0	9.11863e-08	1.55789e-07	9.38814e-08	0	0	0	3.53086e-07	0	0	2.99209e-08	0	0	2.75117e-07	0	0	0	0	6.28488e-08	3.71808e-08	0	2.51592e-07	8.89836e-08	0	0	8.0331e-08	1.21162e-07	9.08416e-08	0	0
240	M2-PK003A_GI_0024038	branch7	8.49345e-08	0	0	3.97977e-08	0	0	0	5.21183e-08	5.584e-08	5.36967e-08	0	0	2.8404e-07	1.28102e-07	3.23448e-08	7.05202e-08	6.94387e-08	1.15403e-07	2.22924e-07	2.11589e-08	1.02006e-07	8.10915e-08	0	0	2.73299e-07	0	0	0	0	0	1.12097e-07	0	0	0	0	5.12157e-08	0	0	2.27804e-07	2.17539e-07	0	0	9.62676e-08	9.87354e-08	0	0	0
241	M2-PK051A_GI_0041041	branch7	1.07804e-07	0	5.02804e-08	7.57704e-08	0	0	0	0	7.08755e-08	2.55582e-08	0	0	6.75976e-08	0	3.07905e-08	3.35657e-08	0	1.09857e-07	1.06106e-07	0	4.857e-08	7.71947e-08	0	0	7.47011e-08	0	0	0	0	0	7.11401e-08	0	0	0	0	7.31319e-08	3.80833e-08	0	1.90225e-07	1.38057e-07	3.34832e-08	3.05797e-08	6.23162e-08	1.56651e-07	0	0	0
242	M2-PK003A_GI_0049341	branch7	2.11068e-07	0	0	0	0	0	0	0	0	1.20096e-07	0	0	1.05879e-07	1.00375e-07	9.64547e-08	0	3.45119e-08	0	1.10796e-07	0	3.80236e-08	6.04553e-08	0	0	7.80033e-08	0	0	0	0	0	3.05064e-07	5.76815e-08	0	0	6.70958e-08	0	9.03534e-08	0	2.71732e-07	0	1.0489e-07	9.57944e-08	6.50709e-08	0	0	0	0
243	M2-PK751A_GI_0009056	branch7	7.36099e-08	0	0	0	0	0	0	0	1.45184e-07	0	0	0	3.34417e-07	0	0	0	6.01802e-08	1.50023e-07	1.93201e-07	0	6.63037e-08	1.05419e-07	0	0	6.72617e-07	0	0	0	0	0	1.94301e-07	0	0	0	0	1.33161e-07	1.57554e-07	0	1.77687e-07	0	1.82902e-07	8.35207e-08	2.83669e-07	0	0	0	0
244	M2-PK659A_GI_0083384	branch7	8.13535e-07	0	3.42139e-06	0	0	0	0	0	2.27369e-07	0	9.77513e-06	0	0	0	1.37894e-06	5.43091e-07	0	0	0	1.44014e-06	7.00568e-06	1.83004e-06	0	1.89006e-07	0	0	0	2.1028e-06	0	2.51081e-07	1.33667e-06	1.08617e-06	3.73842e-06	5.00339e-07	0	0	0	7.01819e-07	3.71285e-07	5.23137e-07	0	0	5.22867e-07	5.86828e-07	0	0	1.58548e-07
245	530394_GI_0097497	branch7	0	0	0	2.30288e-07	0	0	0	1.06145e-06	2.60712e-08	1.35359e-06	0	1.59034e-07	0	0	7.60156e-07	0	0	7.75903e-07	0	4.64959e-07	5.70981e-07	3.98988e-07	0	0	6.44633e-07	4.94509e-07	0	0	0	0	1.01552e-07	6.35668e-07	0	0	0	1.20586e-07	4.81489e-07	3.24136e-07	7.26976e-07	1.91255e-06	2.90532e-07	0	3.24694e-07	0	0	0	0
246	530052_GI_0062595	branch7	8.53448e-08	0	0	3.99899e-08	0	0	0	0	1.1222e-07	2.69781e-08	0	0	3.56765e-08	0	0	8.08397e-08	4.65161e-08	5.79801e-08	3.73335e-08	0	5.12493e-08	4.07416e-08	0	0	1.05135e-07	0	0	0	0	0	3.75462e-08	0	0	8.37833e-08	0	7.71947e-08	3.04452e-08	0	8.37621e-08	3.64317e-08	3.53433e-08	3.22785e-08	4.38522e-08	6.61416e-08	0	0	0
247	M2-PK003A_GI_0016722	branch7	0	0	1.45193e-07	3.64666e-08	0	0	0	7.25689e-08	8.5277e-08	1.34199e-07	0	0	7.27461e-08	3.91267e-08	5.9275e-08	3.23088e-08	8.48355e-08	1.85051e-07	1.02133e-07	0	0	0	0	0	2.87616e-07	0	0	0	0	0	0	0	0	0	0	0	2.77628e-08	0	4.72562e-07	0	3.22294e-08	0	1.1498e-07	0	0	0	0
248	A51A_GI_0081377	branch7	0	1.50738e-07	0	0	0	0	4.47075e-07	9.34148e-07	7.92268e-08	2.89949e-07	2.79384e-07	0	0	2.5531e-07	1.46354e-07	7.41574e-08	0	0	1.68559e-07	1.03123e-07	0	4.13823e-07	0	0	0	6.66678e-07	0	4.67427e-08	0	0	0	1.05015e-06	0	0	0	0	0	0	0	0	0	0	7.83776e-07	0	0	0	0
249	M2-PK056B_GI_0089529	branch7	4.7632e-07	1.32499e-07	2.67931e-07	0	0	0	0	3.66127e-07	1.82621e-08	0	0	0	0	1.23942e-06	3.53526e-07	7.07816e-08	1.19742e-07	0	0	5.15341e-07	0	7.08398e-08	0	0	1.23041e-07	0	0	0	0	0	4.96231e-07	0	0	0	0	0	1.75739e-07	0	0	3.19592e-07	0	0	6.08622e-07	0	0	0	0
250	CCMD46947453ST-21-0_GI_0044004	branch7	3.43871e-07	1.35112e-07	0	0	0	0	0	0	0	4.07625e-08	0	0	0	0	1.47322e-07	1.55374e-07	7.02834e-08	0	1.12818e-07	0	0	0	0	0	4.78037e-08	0	0	2.96151e-07	8.06917e-08	0	1.94825e-07	5.87341e-08	0	6.32962e-08	4.78241e-07	0	4.60011e-08	4.68862e-08	2.07518e-07	0	2.13608e-07	0	0	0	0	3.86592e-08	0
251	31871_GI_0057034	branch7	2.60566e-07	0	1.94447e-07	0	0	0	0	0	0	4.942e-08	0	0	6.53543e-08	2.69083e-07	1.19075e-07	0	0	1.59317e-07	6.83897e-08	0	1.40822e-07	0	0	0	5.77776e-07	0	0	4.48813e-08	0	0	0	0	0	0	0	0	1.11543e-07	0	1.25796e-07	0	6.4744e-08	0	1.20496e-07	1.81743e-07	0	0	0
252	LZ-0763_GI_0047784	branch7	3.63506e-08	0	0	1.53295e-07	4.86865e-07	8.36142e-08	0	2.71997e-07	2.38986e-08	0	3.61494e-07	0	1.25433e-06	2.41496e-07	2.1837e-06	0	0	0	0	0	0	1.77679e-07	1.80017e-07	2.41548e-06	0	7.14238e-07	6.67788e-07	8.06588e-08	6.82392e-08	0	4.79757e-08	0	0	2.14113e-07	3.34358e-07	3.4395e-07	3.62926e-07	0	1.46244e-07	5.1366e-07	0	2.82891e-07	5.60333e-08	0	0	0	1.07251e-06
253	530364_GI_0049191	branch7	0	0	0	0	0	0	0	0	5.41479e-08	0	0	0	0	4.96881e-07	0	0	2.69338e-07	8.39292e-08	0	0	2.22558e-07	0	0	0	2.28282e-07	0	0	0	0	0	0	0	0	1.21281e-07	0	0	0	0	1.3254e-07	0	0	0	0	0	0	0	0
254	LZ-0177_GI_0038304	branch7	0	0	0	0	0	0	0	7.46342e-08	0	1.92236e-08	0	0	2.12656e-06	9.17221e-08	0	0	0	0	0	1.51499e-08	0	0	1.38397e-07	4.56211e-06	1.12373e-07	9.41997e-07	2.75006e-07	0	5.70814e-08	0	0	0	0	8.95515e-08	0	7.33416e-08	0	0	1.5038e-07	0	0	1.17242e-06	3.12475e-08	9.42603e-08	0	3.64634e-08	2.56626e-06
255	LZ-0133_GI_0054129	branch8	0	0	0	0	6.81581e-07	0	0	1.42074e-06	0	0	5.03726e-07	1.38097e-07	2.99706e-06	2.01342e-07	0	0	0	0	2.10765e-07	0	0	0	1.05962e-07	3.6259e-06	0	1.75425e-06	4.44668e-07	6.33331e-07	5.02489e-08	0	7.06551e-08	7.31506e-08	2.64159e-06	3.1533e-07	0	1.38918e-06	0	0	0	1.90029e-06	2.43388e-05	7.81948e-07	1.23783e-07	0	6.99894e-08	0	0
256	LZ-0776_GI_0053730	branch8	0	1.98715e-08	0	1.333e-08	0	0	0	3.49134e-08	0	7.19415e-08	0	7.33849e-08	2.92142e-08	1.43023e-08	1.41497e-07	6.68185e-08	1.03972e-08	2.57533e-08	0	0	0	2.9491e-08	3.7539e-08	0	1.49283e-07	0	0	0	0	0	2.25591e-08	2.30407e-07	0	5.58556e-08	0	8.57719e-09	4.05936e-08	3.92698e-08	6.10412e-08	0	9.80094e-08	1.07595e-08	2.92348e-08	0	0	0	1.08843e-08
257	LZ-0776_GI_0066021	branch8	0	0	3.75703e-07	0	2.73571e-07	0	0	0	7.74517e-08	1.73179e-07	7.41292e-07	0	1.86963e-07	1.12427e-07	0	1.7991e-07	6.65935e-08	0	0	0	0	0	0	0	1.3774e-07	0	0	0	0	0	9.40994e-07	1.01855e-07	0	1.57997e-07	0	0	0	0	3.36861e-07	4.38128e-07	0	0	0	1.76759e-07	0	0	1.18928e-07
258	CCIS44743950ST-4-0_GI_0076548	branch8	0	4.40721e-08	0	0	0	0	1.37971e-07	0	0	0	0	1.08505e-07	1.08436e-07	1.26882e-07	2.61611e-07	1.70508e-07	0	5.8232e-08	1.10401e-07	0	0	0	8.32561e-08	0	1.78707e-07	0	0	0	0	0	4.99632e-07	2.78987e-07	0	1.85819e-07	0	0	0	0	3.44254e-08	0	3.65804e-07	0	0	0	0	0	6.71096e-08
259	LZ-0776_GI_0019483	branch8	0	6.30675e-08	0	0	0	0	9.87189e-08	0	0	2.28326e-07	0	0	1.76134e-07	0	2.06301e-07	1.55761e-07	0	1.22677e-07	0	0	1.80726e-08	0	3.97133e-08	0	6.25637e-08	0	0	1.72797e-08	0	0	2.64806e-08	1.31596e-07	0	0	0	9.074e-08	4.29448e-08	8.75422e-08	1.45298e-07	0	1.09295e-07	0	5.56706e-08	0	0	1.80453e-08	1.60057e-08
260	LZ-0776_GI_0049174	branch8	0	0	0	3.90468e-08	0	0	0	0	0	5.26836e-08	0	7.16542e-08	1.04505e-07	0	0	2.94056e-07	0	3.39676e-07	3.6453e-08	0	5.00406e-08	0	0	0	1.3531e-07	0	0	0	0	0	3.29946e-07	2.85114e-07	0	0	0	2.51247e-08	5.94543e-08	6.05982e-08	1.56454e-07	0	0	0	4.28179e-08	0	3.63152e-08	0	6.64765e-08
261	M2-PK003A_GI_0031064	branch8	9.45991e-08	0	8.82431e-08	0	0	0	0	0	3.1097e-08	4.48551e-08	9.40756e-08	0	2.24646e-07	0	1.08076e-07	0	7.734e-08	0	1.24145e-07	0	4.26048e-08	0	0	0	4.37006e-08	0	0	0	0	0	0	0	0	0	0	0	0	5.15936e-08	1.14176e-07	0	1.76291e-07	0	2.55188e-07	5.49852e-08	0	0	0
262	M2-PK010A_GI_0028787	branch8	1.92549e-07	0	5.98707e-08	0	0	0	5.26321e-08	5.90769e-08	4.2197e-08	6.08661e-08	0	0	8.04908e-08	2.90412e-07	1.46653e-07	3.99678e-08	7.69962e-08	3.27027e-08	3.79032e-07	0	2.89063e-08	0	0	0	1.91166e-07	0	0	0	0	3.61002e-08	2.11773e-07	8.7701e-08	0	4.72565e-08	0	8.70807e-08	1.03032e-07	0	1.96795e-07	8.21947e-08	0	0	1.97872e-07	1.11918e-07	4.19555e-08	0	0
263	M2-PK006A_GI_0034848	branch8	0	6.79931e-08	0	0	0	3.26419e-07	0	3.94885e-07	0	1.49551e-07	0	0	2.97784e-08	0	2.0766e-07	0	4.04366e-08	0	1.52684e-07	0	2.12118e-07	0	0	0	0	1.6613e-07	0	0	0	0	9.17701e-08	3.33493e-07	0	0	0	0	9.89151e-08	0	5.56402e-08	7.7078e-08	5.97553e-08	0	4.69055e-07	0	0	0	0
264	LZ-0044_GI_0138571	branch8	8.43264e-08	0	1.04881e-07	7.90254e-08	0	0	0	5.17452e-08	1.2936e-07	7.99684e-08	0	0	2.46755e-07	1.6958e-07	9.63396e-08	8.75191e-08	2.29805e-08	8.59323e-08	7.3776e-08	0	1.01275e-07	0	0	0	3.76453e-07	0	0	0	0	0	9.449e-08	0	0	0	0	5.0849e-08	6.01637e-08	0	2.1507e-07	7.19939e-08	3.49216e-08	0	6.49933e-08	6.53523e-08	3.67486e-08	0	0
265	LZ-0776_GI_0119159	branch8	0	1.4575e-07	0	0	0	0	0	0	0	1.64057e-07	0	2.39223e-07	1.163e-07	0	1.89433e-07	2.30056e-07	0	1.89006e-07	0	0	0	0	9.17783e-08	0	2.40637e-07	0	0	0	0	0	3.46838e-07	2.53435e-07	0	1.3656e-07	0	0	9.92465e-08	5.0578e-08	1.07471e-07	0	5.47727e-07	0	0	0	0	0	0
266	M2-PK003A_GI_0044258	branch8	1.85474e-07	0	0	0	0	0	0	1.70718e-07	4.64422e-08	6.66011e-08	0	0	5.81499e-08	0	1.58922e-07	0	1.51635e-07	1.41754e-07	6.08507e-08	0	8.96991e-08	0	0	0	5.99765e-07	0	0	0	0	0	6.11973e-08	0	0	0	0	6.35238e-08	0	5.0578e-08	2.03999e-07	5.93808e-08	0	0	1.07213e-07	0	0	0	0
267	LZ-0776_GI_0019639	branch8	0	2.99156e-08	0	0	0	0	0	2.62803e-08	0	6.76904e-08	0	0	6.14612e-08	0	2.54347e-07	4.07293e-08	3.95528e-08	5.81909e-08	0	0	1.28589e-08	0	0	0	1.32877e-07	0	0	0	0	0	5.65241e-08	2.64265e-07	0	0	0	2.58252e-08	4.58338e-08	0	1.03382e-07	0	7.09437e-08	1.6198e-08	5.50145e-08	0	1.86638e-08	0	0
268	LZ-0776_GI_0019646	branch8	0	0	0	0	0	0	5.8006e-08	6.51088e-08	0	6.70806e-08	0	0	0	0	4.18246e-07	2.50677e-07	0	0	0	0	0	0	0	0	3.33171e-07	0	0	3.046e-08	0	0	7.47064e-08	0	0	0	5.62154e-08	0	0	3.8579e-08	1.28232e-07	4.52935e-08	4.7559e-07	0	1.09038e-07	0	0	0	2.82142e-08
269	530398_GI_0078264	branch8	1.77683e-07	0	0	0	8.28212e-08	0	7.75987e-08	0	3.54332e-08	0	1.64963e-07	0	1.21227e-07	7.13619e-08	8.33075e-08	7.32268e-08	0	8.1761e-08	0	8.26487e-08	0	0	0	0	2.7776e-07	0	0	9.52411e-08	0	0	2.61338e-07	0	0	0	4.54899e-07	2.90213e-07	0	0	0	0	1.49546e-07	0	0	0	3.61447e-08	0	8.18538e-08
270	530315_GI_0003648	branch8	0	5.02656e-08	8.95012e-08	0	2.87428e-07	0	0	0	1.52012e-07	1.13736e-07	4.77084e-08	0	2.80519e-07	0	2.74041e-08	4.53253e-08	2.72047e-07	3.65144e-08	0	3.58537e-08	0	0	0	0	1.61187e-07	0	0	2.06582e-08	0	8.09498e-08	2.49159e-07	3.27762e-08	2.69512e-08	1.05966e-07	0	2.16963e-08	0	0	3.21e-07	5.66748e-08	0	1.08866e-07	5.6999e-08	2.78845e-08	0	2.15735e-08	1.33946e-07
271	LZ-0776_GI_0141631	branch8	0	1.08247e-07	1.28494e-07	9.68177e-08	7.09903e-07	0	0	0	2.03767e-07	2.3249e-07	2.05481e-07	0	3.02311e-07	1.0388e-07	0	1.47196e-07	3.37404e-07	1.0528e-07	9.03864e-08	1.10684e-07	6.20386e-08	0	0	0	2.83143e-07	0	0	0	0	3.87391e-08	3.9727e-07	0	0	1.01422e-07	0	0	0	0	3.2932e-07	0	8.55681e-08	3.9074e-08	0	8.00661e-08	4.50224e-08	0	5.49435e-08
272	LZ-0776_GI_0084302	branch8	0	9.2865e-08	1.4232e-07	0	4.3035e-07	0	0	0	1.75171e-07	2.23378e-07	4.77517e-07	0	2.62724e-07	1.33678e-07	0	2.09546e-08	3.47161e-07	0	8.83204e-08	2.51488e-08	0	0	0	0	2.50783e-07	0	0	8.69415e-08	0	5.54182e-08	3.85765e-07	0	0	6.2783e-08	0	3.04368e-08	0	0	3.11045e-07	2.35453e-07	4.98405e-08	1.14543e-07	7.78063e-08	2.83647e-07	8.79866e-08	0	8.86967e-08
273	M2-PK615A_GI_0062252	branch8	0	2.04987e-08	0	0	5.86077e-08	0	0	3.60153e-08	0	3.71061e-08	0	0	0	0	1.59778e-07	2.43658e-08	7.99736e-08	7.98361e-08	2.31071e-07	0	0	0	0	0	1.44604e-07	0	0	1.10771e-07	0	4.40159e-08	2.58208e-08	0	4.39636e-08	1.15237e-07	3.10959e-07	8.8479e-08	2.09374e-08	0	3.76426e-07	5.01087e-08	0	4.43964e-08	6.03149e-08	0	0	1.05574e-07	0
274	31398_GI_0049080	branch8	6.5364e-08	5.94553e-07	2.99925e-07	6.89461e-07	5.00199e-07	0	0	9.52891e-07	1.57696e-07	2.95468e-07	0	0	0	0	2.21992e-07	0	0	0	4.45819e-07	3.82134e-07	0	0	0	3.2672e-08	5.87869e-07	5.85316e-07	0	0	0	0	2.70244e-07	0	3.77171e-07	3.78115e-07	0	0	9.83348e-08	0	3.64134e-07	8.79642e-08	0	0	1.38864e-07	3.72429e-07	3.89084e-07	1.89837e-07	0
275	LZ-0776_GI_0082857	branch8	0	1.14793e-07	0	3.85019e-08	0	0	4.49209e-08	0	0	1.03897e-07	0	7.06543e-08	0	0	1.56459e-07	2.89953e-07	2.23926e-08	1.39557e-07	7.18887e-08	0	0	0	0	0	1.33814e-07	0	0	0	0	0	1.44596e-07	1.49704e-07	0	0	0	2.47741e-08	2.93123e-08	1.49382e-07	2.20387e-07	0	2.04169e-07	0	2.11102e-08	0	3.58085e-08	9.85359e-08	4.36993e-08
276	31009_GI_0061745	branch8	0	0	0	0	0	0	0	0	0	0	0	1.24769e-07	1.21315e-07	0	0	1.59556e-07	3.95434e-08	2.46445e-08	3.17373e-08	0	2.17836e-08	0	9.57359e-08	0	1.78751e-07	4.17944e-08	0	7.92347e-08	0	0	2.71808e-07	3.30454e-08	0	8.3829e-08	0	0	0	0	0	0	1.92485e-07	0	5.86272e-08	0	0	0	3.85846e-08
277	31009_GI_0045203	branch8	0	0	0	0	0	0	0	0	0	0	0	0	1.22404e-07	0	0	3.79223e-07	0	1.65772e-07	8.53927e-08	0	0	0	0	0	4.59143e-08	0	0	0	0	0	2.57637e-07	8.89123e-08	0	4.79093e-08	0	8.82835e-08	0	3.54884e-08	0	0	5.03535e-07	0	2.50757e-08	0	4.2535e-08	0	0
[truncated: 209 more columns]

## Sheet: TableS10
Supplementary Table 10 The cutoff, sensitivity and specificity of score1 and score2.
Index	Cutoff	Sensitivity	Specificity	Min Value	Max Value
score1 (CEI1+FIT)	28.55	(29/30) 96.667%	(89/98) 90.816%	21.2779	35.2695
score2 (CEI2+FIT)	22.75	(13/13) 100%	(92/98) 93.878%	-7.34487	32.6515
